# Supplementary material for: MicroED characterization of a robust cationic σ-alkane complex stabilized by the [B(3,5-(SF5)2C6H3)4]− anion, via on-grid solid/gas single-crystal to single-crystal reactivity
Source: Dalton Trans. 2022 Feb 3;51(9):3661–5. doi: 10.1039/d2dt00335j (PMC8902584; doi:10.1039/d2dt00335j)
Supplement: DT-051-D2DT00335J-s002 [file DT-051-D2DT00335J-s002.cif]

# Electronic Supplementary Material (ESI) for Dalton Transactions.
# This journal is © The Royal Society of Chemistry 2022

####################################################################### 
# 
# This file contains crystal structure data downloaded from the 
# Cambridge Structural Database (CSD) hosted by the Cambridge 
# Crystallographic Data Centre (CCDC).
# 
# Full information about CCDC data access policies and citation 
# guidelines are available at http://www.ccdc.cam.ac.uk/access/V1 
# 
# Audit and citation data items may have been added by the CCDC. 
# Please retain this information to preserve the provenance of 
# this file and to allow appropriate attribution of the data. 
# 
#######################################################################

data_LD33E_g_b
_database_code_depnum_ccdc_archive 'CCDC 2126160'
loop_
_audit_author_name
_audit_author_address
'Huw Jenkins'
;University of York
United Kingdom
;
_audit_update_record             
;
2021-12-03 deposited with the CCDC.	2022-02-03 downloaded from the CCDC.
;
# start Validation Reply Form
_vrf_THETM01_LD33E_g_b           
;
PROBLEM: The value of sine(theta_max)/wavelength is less than 0.550
RESPONSE: Data were truncated to a resolution of 0.95 angstrom due to poor data  quality beyond this threshold.
;
_vrf_RINTA01_LD33E_g_b           
;
PROBLEM: The value of Rint is greater than 0.18
RESPONSE: Data from 4 crystals were merged. High Rint values are normal for electron diffraction data.
;
_vrf_PLAT020_LD33E_g_b           
;
PROBLEM: The Value of Rint is Greater Than 0.12 .........      0.235 Report
RESPONSE: Data from 4 crystals were merged. High Rint values are normal for electron diffraction data.
;
_vrf_PLAT082_LD33E_g_b           
;
PROBLEM: High R1 Value ..................................       0.16 Report
RESPONSE: This is normal for kinematic refinement against electron diffraction data.
;
_vrf_PLAT084_LD33E_g_b           
;
PROBLEM: High wR2 Value (i.e. > 0.25) ...................       0.36 Report
RESPONSE: This is normal for kinematic refinement against electron diffraction data.
;
# Added during the CSD deposition process: Friday 03 December 2021 05:02 PM
# end Validation Reply Form


_audit_creation_method           SHELXL-2018/3
_shelx_SHELXL_version_number     2018/3
_chemical_name_systematic        ?
_chemical_name_common            ?
_chemical_melting_point          ?
_chemical_formula_moiety         'C33 H56 P2 Rh, C24 H12 B F40 S8'
_chemical_formula_sum            'C57 H68 B F40 P2 Rh S8'
_chemical_formula_weight         1945.25

loop_
_atom_type_symbol
_atom_type_description
_atom_type_scat_dispersion_real
_atom_type_scat_dispersion_imag
_atom_type_scat_source
C C 0.0000 0.0000 'International Tables Vol C Tables 4.3.1.1 and 4.3.2.2'
H H 0.0000 0.0000 'International Tables Vol C Tables 4.3.1.1 and 4.3.2.2'
B B 0.0000 0.0000 'International Tables Vol C Tables 4.3.1.1 and 4.3.2.2'
F F 0.0000 0.0000 'International Tables Vol C Tables 4.3.1.1 and 4.3.2.2'
P P 0.0000 0.0000 'International Tables Vol C Tables 4.3.1.1 and 4.3.2.2'
S S 0.0000 0.0000 'International Tables Vol C Tables 4.3.1.1 and 4.3.2.2'
Rh Rh 0.0000 0.0000 'International Tables Vol C Tables 4.3.1.1 and 4.3.2.2'

_space_group_crystal_system      monoclinic
_space_group_IT_number           15
_space_group_name_H-M_alt        'C 2/c'
_space_group_name_Hall           '-C 2yc'

_shelx_space_group_comment       
;
The symmetry employed for this shelxl refinement is uniquely defined
by the following loop, which should always be used as a source of
symmetry information in preference to the above space-group names.
They are only intended as comments.
;

loop_
_space_group_symop_operation_xyz
'x, y, z'
'-x, y, -z+1/2'
'x+1/2, y+1/2, z'
'-x+1/2, y+1/2, -z+1/2'
'-x, -y, -z'
'x, -y, z-1/2'
'-x+1/2, -y+1/2, -z'
'x+1/2, -y+1/2, z-1/2'

_cell_length_a                   19.603(3)
_cell_length_b                   18.393(3)
_cell_length_c                   20.438(2)
_cell_angle_alpha                90
_cell_angle_beta                 92.355(12)
_cell_angle_gamma                90
_cell_volume                     7362.8(18)
_cell_formula_units_Z            4
_cell_measurement_temperature    80(2)
_cell_measurement_reflns_used    982
_cell_measurement_theta_min      0.064
_cell_measurement_theta_max      0.599
_exptl_crystal_description       'nano crystals'
_exptl_crystal_colour            orange
_exptl_crystal_density_meas      ?
_exptl_crystal_density_method    ?
_exptl_crystal_density_diffrn    1.755
_exptl_crystal_F_000             1261
_exptl_transmission_factor_min   ?
_exptl_transmission_factor_max   ?
_exptl_crystal_size_max          0.0014
_exptl_crystal_size_mid          0.0005
_exptl_crystal_size_min          0.0001
_exptl_absorpt_coefficient_mu    0.000
_shelx_estimated_absorpt_T_min   ?
_shelx_estimated_absorpt_T_max   ?
_exptl_absorpt_correction_type   none
_exptl_absorpt_correction_T_min  ?
_exptl_absorpt_correction_T_max  ?
_exptl_absorpt_process_details   'electron diffraction, unknown absorption'
_exptl_absorpt_special_details   ?
_diffrn_ambient_temperature      80(2)
_diffrn_radiation_wavelength     0.02508
_diffrn_radiation_probe          electron
_diffrn_radiation_type           electron
_diffrn_source                   'electron microscope'
_diffrn_source_type              'Thermo Scientific Glacios'
_diffrn_measurement_device       'electron microscope'
_diffrn_measurement_device_type  'Thermo Scientific Glacios'
_diffrn_measurement_method       'profile fitting from continuous rotation'
_diffrn_detector                 CMOS
_diffrn_detector_type            'Thermo Scientific Ceta-D'
_diffrn_detector_area_resol_mean 35.7
_diffrn_reflns_number            19560
_diffrn_reflns_av_unetI/netI     0.1680
_diffrn_reflns_av_R_equivalents  0.2348
_diffrn_reflns_limit_h_min       -20
_diffrn_reflns_limit_h_max       20
_diffrn_reflns_limit_k_min       -19
_diffrn_reflns_limit_k_max       19
_diffrn_reflns_limit_l_min       -21
_diffrn_reflns_limit_l_max       21
_diffrn_reflns_theta_min         0.063
_diffrn_reflns_theta_max         0.758
_diffrn_reflns_theta_full        0.758
_diffrn_measured_fraction_theta_max 0.966
_diffrn_measured_fraction_theta_full 0.966
_diffrn_reflns_Laue_measured_fraction_max 0.966
_diffrn_reflns_Laue_measured_fraction_full 0.966
_diffrn_reflns_point_group_measured_fraction_max 0.966
_diffrn_reflns_point_group_measured_fraction_full 0.966
_reflns_number_total             4380
_reflns_number_gt                2563
_reflns_threshold_expression     'I > 2\s(I)'
_reflns_Friedel_coverage         0.000
_reflns_Friedel_fraction_max     .
_reflns_Friedel_fraction_full    .

_reflns_special_details          
;
 Reflections were merged by SHELXL according to the crystal
 class for the calculation of statistics and refinement.
 
 _reflns_Friedel_fraction is defined as the number of unique
 Friedel pairs measured divided by the number that would be
 possible theoretically, ignoring centric projections and
 systematic absences.
;

_computing_data_collection       EPU-D
_computing_cell_refinement       'DIALS (Winter et al., 2018)'
_computing_data_reduction        'DIALS (Winter et al., 2018)'
_computing_structure_solution    'SHELXT 2018/2 (Sheldrick, 2018)'
_computing_structure_refinement  'SHELXL-2018/3 (Sheldrick, 2018)'
_computing_molecular_graphics    'ShelXle (H\"ubschle et al., 2011)'
_computing_publication_material  ?
_refine_special_details          ?
_refine_ls_structure_factor_coef Fsqd
_refine_ls_matrix_type           full
_refine_ls_weighting_scheme      calc
_refine_ls_weighting_details     
'w=1/[\s^2^(Fo^2^)+(0.1000P)^2^] where P=(Fo^2^+2Fc^2^)/3'
_atom_sites_solution_primary     ?
_atom_sites_solution_secondary   ?
_atom_sites_solution_hydrogens   geom
_refine_ls_hydrogen_treatment    constr
_refine_ls_extinction_method     'SHELXL-2018/3 (Sheldrick 2018)'
_refine_ls_extinction_coef       155(15)
_refine_ls_extinction_expression Fc^*^=kFc[1+0.001xFc^2^\l^3^/sin(2\q)]^-1/4^
_refine_ls_number_reflns         4380
_refine_ls_number_parameters     494
_refine_ls_number_restraints     585
_refine_ls_R_factor_all          0.2194
_refine_ls_R_factor_gt           0.1565
_refine_ls_wR_factor_ref         0.3584
_refine_ls_wR_factor_gt          0.3421
_refine_ls_goodness_of_fit_ref   1.718
_refine_ls_restrained_S_all      1.633
_refine_ls_shift/su_max          0.001
_refine_ls_shift/su_mean         0.000

loop_
_atom_site_label
_atom_site_type_symbol
_atom_site_fract_x
_atom_site_fract_y
_atom_site_fract_z
_atom_site_U_iso_or_equiv
_atom_site_adp_type
_atom_site_occupancy
_atom_site_site_symmetry_order
_atom_site_calc_flag
_atom_site_refinement_flags_posn
_atom_site_refinement_flags_adp
_atom_site_refinement_flags_occupancy
_atom_site_disorder_assembly
_atom_site_disorder_group
S3 S 0.5914(3) 0.4114(4) 0.4498(2) 0.0401(19) Uani 1 1 d D . . . .
F3 F 0.2263(6) 0.0711(9) 0.2681(6) 0.077(4) Uani 1 1 d D . . . .
C3 C 0.4452(8) 0.4505(8) 0.7221(7) 0.057(4) Uani 1 1 d . U . . .
H3 H 0.395960 0.470724 0.699120 0.068 Uiso 1 1 calc R U . . .
S4 S 0.3173(3) 0.4050(4) 0.3731(3) 0.0411(18) Uani 1 1 d D . . . .
F4 F 0.3000(8) -0.0125(7) 0.2999(6) 0.083(4) Uani 1 1 d D . . . .
C4 C 0.500000 0.5091(12) 0.750000 0.067(7) Uani 1 2 d S TU P . .
H4A H 0.520424 0.543711 0.710829 0.080 Uiso 0.5 1 calc R U P . .
H4B H 0.479574 0.543710 0.789171 0.080 Uiso 0.5 1 calc R U P . .
F5 F 0.2378(9) 0.0408(11) 0.3687(7) 0.112(6) Uani 1 1 d D . . . .
C5 C 0.4939(7) 0.1310(7) 0.7112(5) 0.048(4) Uani 1 1 d . . . . .
H5A H 0.439038 0.121019 0.698646 0.057 Uiso 1 1 calc R U . . .
H5B H 0.523982 0.086668 0.689550 0.057 Uiso 1 1 calc R U . . .
F6 F 0.2977(5) 0.0711(7) 0.0633(5) 0.049(3) Uani 1 1 d D . . . .
C6 C 0.6103(6) 0.2039(9) 0.6506(6) 0.056(4) Uani 1 1 d . U . . .
H6 H 0.614837 0.148160 0.629186 0.067 Uiso 1 1 calc R U . . .
F7 F 0.3740(6) -0.0134(6) 0.0898(6) 0.054(3) Uani 1 1 d D . . . .
C7 C 0.6579(7) 0.2101(9) 0.7121(6) 0.059(5) Uani 1 1 d . U . . .
H7A H 0.644706 0.167622 0.747973 0.071 Uiso 1 1 calc R U . . .
H7B H 0.651322 0.264087 0.735280 0.071 Uiso 1 1 calc R U . . .
F8 F 0.4565(6) 0.0607(7) 0.0628(5) 0.055(3) Uani 1 1 d D . . . .
C8 C 0.7352(7) 0.2003(10) 0.6922(6) 0.068(5) Uani 1 1 d . U . . .
H8A H 0.769985 0.206655 0.736048 0.082 Uiso 1 1 calc R U . . .
H8B H 0.742669 0.145139 0.671683 0.082 Uiso 1 1 calc R U . . .
F9 F 0.3801(6) 0.1472(6) 0.0370(4) 0.049(3) Uani 1 1 d D . . . .
C9 C 0.7510(7) 0.2569(9) 0.6420(6) 0.059(5) Uani 1 1 d . U . . .
H9A H 0.745830 0.312078 0.663257 0.071 Uiso 1 1 calc R U . . .
H9B H 0.804260 0.250275 0.626511 0.071 Uiso 1 1 calc R U . . .
F10 F 0.3719(7) 0.0407(8) -0.0045(5) 0.068(4) Uani 1 1 d D . . . .
C10 C 0.7034(7) 0.2485(9) 0.5855(6) 0.061(5) Uani 1 1 d . U . . .
H10A H 0.709541 0.193046 0.565065 0.073 Uiso 1 1 calc R U . . .
H10B H 0.717399 0.287918 0.547187 0.073 Uiso 1 1 calc R U . . .
F11 F 0.6236(6) 0.3336(6) 0.4601(5) 0.044(3) Uani 1 1 d D . . . .
Rh1 Rh 0.500000 0.3096(2) 0.750000 0.0372(14) Uani 1 2 d S T P . .
S1 S 0.2886(4) 0.0683(4) 0.3186(3) 0.066(2) Uani 1 1 d D . . . .
P1 P 0.5195(3) 0.2185(4) 0.6774(2) 0.032(2) Uani 1 1 d . . . . .
F1 F 0.3487(7) 0.0618(9) 0.3713(6) 0.087(4) Uani 1 1 d D . . . .
C1 C 0.5569(8) 0.4059(8) 0.7124(6) 0.058(5) Uani 1 1 d . U . . .
H1 H 0.605415 0.399233 0.685963 0.070 Uiso 1 1 calc R U . . .
C11 C 0.6284(6) 0.2597(8) 0.6001(6) 0.049(4) Uani 1 1 d . U . . .
H11A H 0.620247 0.315372 0.619175 0.059 Uiso 1 1 calc R U . . .
H11B H 0.595800 0.252454 0.554818 0.059 Uiso 1 1 calc R U . . .
F12 F 0.6351(6) 0.4261(7) 0.3880(5) 0.048(3) Uani 1 1 d D . . . .
C12 C 0.4685(6) 0.2272(8) 0.6003(5) 0.038(4) Uani 1 1 d . U . . .
H12 H 0.487750 0.276865 0.575275 0.046 Uiso 1 1 calc R U . . .
F13 F 0.5637(6) 0.4918(6) 0.4442(5) 0.054(3) Uani 1 1 d D . . . .
C13 C 0.3886(7) 0.2437(8) 0.6159(5) 0.050(4) Uani 1 1 d . U . . .
H13A H 0.364917 0.195155 0.637899 0.060 Uiso 1 1 calc R U . . .
H13B H 0.385177 0.289888 0.650508 0.060 Uiso 1 1 calc R U . . .
F14 F 0.5509(6) 0.4024(8) 0.5138(4) 0.063(4) Uani 1 1 d D . . . .
C14 C 0.3531(7) 0.2620(9) 0.5513(6) 0.060(5) Uani 1 1 d . U . . .
H14A H 0.376906 0.311415 0.531022 0.072 Uiso 1 1 calc R U . . .
H14B H 0.298797 0.274795 0.559706 0.072 Uiso 1 1 calc R U . . .
F15 F 0.6512(6) 0.4415(7) 0.4936(6) 0.060(4) Uani 1 1 d D . . . .
C15 C 0.3563(7) 0.1991(9) 0.4998(7) 0.064(5) Uani 1 1 d . U . . .
H15A H 0.331262 0.149570 0.518653 0.077 Uiso 1 1 calc R U . . .
H15B H 0.329104 0.215420 0.453416 0.077 Uiso 1 1 calc R U . . .
F16 F 0.3077(6) 0.4131(7) 0.2975(4) 0.050(3) Uani 1 1 d D . . . .
C16 C 0.4331(7) 0.1830(9) 0.4874(6) 0.062(5) Uani 1 1 d . U . . .
H16A H 0.436394 0.136336 0.453199 0.074 Uiso 1 1 calc R U . . .
H16B H 0.456028 0.231039 0.463850 0.074 Uiso 1 1 calc R U . . .
F17 F 0.2881(6) 0.3253(6) 0.3673(6) 0.056(3) Uani 1 1 d D . . . .
C17 C 0.4742(7) 0.1652(8) 0.5519(5) 0.052(4) Uani 1 1 d . U . . .
H17A H 0.454298 0.114499 0.573483 0.063 Uiso 1 1 calc R U . . .
H17B H 0.528692 0.156344 0.541281 0.063 Uiso 1 1 calc R U . . .
F18 F 0.3223(7) 0.3990(7) 0.4496(4) 0.057(3) Uani 1 1 d D . . . .
C18 C 0.4365(6) 0.1829(7) 0.2295(5) 0.033(3) Uani 1 1 d . . . . .
F19 F 0.3414(7) 0.4869(6) 0.3788(5) 0.053(3) Uani 1 1 d D . . . .
C19 C 0.3940(6) 0.1556(7) 0.2752(6) 0.038(3) Uani 1 1 d . . . . .
H19 H 0.398079 0.177402 0.325374 0.045 Uiso 1 1 calc R U . . .
F20 F 0.2446(6) 0.4338(8) 0.3752(7) 0.070(4) Uani 1 1 d D . . . .
C20 C 0.3450(7) 0.1005(8) 0.2606(5) 0.042(3) Uani 1 1 d . . . . .
C21 C 0.3399(7) 0.0730(7) 0.1969(5) 0.040(4) Uani 1 1 d . . . . .
H21 H 0.302179 0.030695 0.183540 0.049 Uiso 1 1 calc R U . . .
C22 C 0.3844(7) 0.1004(7) 0.1496(5) 0.042(3) Uani 1 1 d . . . . .
C23 C 0.4320(7) 0.1536(7) 0.1660(5) 0.035(3) Uani 1 1 d . . . . .
H23 H 0.466676 0.173205 0.128885 0.042 Uiso 1 1 calc R U . . .
C24 C 0.4831(6) 0.2934(7) 0.3120(5) 0.034(3) Uani 1 1 d . . . . .
C25 C 0.5349(6) 0.3227(7) 0.3507(5) 0.033(3) Uani 1 1 d . . . . .
H25 H 0.587990 0.305508 0.344262 0.040 Uiso 1 1 calc R U . . .
C26 C 0.5202(6) 0.3750(7) 0.3989(5) 0.037(3) Uani 1 1 d . . . . .
C27 C 0.4541(6) 0.4001(8) 0.4068(5) 0.041(3) Uani 1 1 d . . . . .
H27 H 0.443386 0.440616 0.444538 0.049 Uiso 1 1 calc R U . . .
C28 C 0.4028(7) 0.3731(8) 0.3663(5) 0.037(3) Uani 1 1 d . . . . .
C29 C 0.4152(6) 0.3204(7) 0.3196(5) 0.034(3) Uani 1 1 d . . . . .
H29 H 0.372809 0.299194 0.288289 0.041 Uiso 1 1 calc R U . . .
B1 B 0.500000 0.2378(12) 0.250000 0.032(4) Uani 1 2 d S T P . .
S2 S 0.3776(3) 0.0673(3) 0.0662(3) 0.0413(18) Uani 1 1 d D . . . .
F2 F 0.2721(7) 0.1470(7) 0.3414(5) 0.074(4) Uani 1 1 d D . . . .
C2 C 0.4933(8) 0.4022(9) 0.6795(6) 0.052(4) Uani 1 1 d . U . . .
H2 H 0.486282 0.395335 0.625196 0.062 Uiso 1 1 calc R U . . .

loop_
_atom_site_aniso_label
_atom_site_aniso_U_11
_atom_site_aniso_U_22
_atom_site_aniso_U_33
_atom_site_aniso_U_23
_atom_site_aniso_U_13
_atom_site_aniso_U_12
S3 0.039(4) 0.050(4) 0.031(3) -0.013(3) -0.007(3) 0.005(4)
F3 0.055(8) 0.103(12) 0.076(7) -0.013(7) 0.012(6) -0.038(8)
C3 0.040(10) 0.027(10) 0.101(11) 0.030(8) -0.023(8) -0.010(8)
S4 0.027(4) 0.049(4) 0.048(3) 0.008(4) 0.003(3) 0.014(3)
F4 0.101(12) 0.081(7) 0.065(8) 0.019(6) -0.001(7) -0.046(7)
C4 0.094(18) 0.043(15) 0.064(13) 0.000 -0.003(13) 0.000
F5 0.125(12) 0.140(13) 0.074(8) -0.015(9) 0.031(8) -0.092(11)
C5 0.066(11) 0.029(9) 0.048(7) 0.012(7) 0.013(8) 0.003(8)
F6 0.049(5) 0.061(8) 0.035(6) -0.011(6) -0.004(5) -0.011(6)
C6 0.018(8) 0.094(13) 0.055(8) 0.020(9) -0.007(7) -0.008(9)
F7 0.042(8) 0.054(6) 0.068(7) -0.013(5) 0.009(6) -0.011(6)
C7 0.039(10) 0.101(13) 0.036(7) 0.007(8) 0.002(7) 0.012(9)
F8 0.055(6) 0.051(8) 0.061(7) -0.015(6) 0.023(5) -0.003(6)
C8 0.061(11) 0.103(13) 0.038(7) 0.019(9) -0.013(8) 0.006(10)
F9 0.062(8) 0.061(6) 0.025(5) 0.000(5) -0.009(5) -0.019(6)
C9 0.043(10) 0.082(12) 0.052(8) 0.008(9) -0.011(8) -0.008(9)
F10 0.074(9) 0.077(9) 0.054(5) -0.024(6) 0.022(6) -0.040(8)
C10 0.034(10) 0.086(13) 0.062(9) 0.018(9) -0.013(8) -0.015(9)
F11 0.037(7) 0.049(6) 0.047(6) -0.009(5) -0.007(5) -0.008(5)
Rh1 0.036(3) 0.046(3) 0.030(2) 0.000 0.003(2) 0.000
S1 0.082(6) 0.083(6) 0.033(4) -0.001(4) 0.006(3) -0.055(5)
P1 0.031(5) 0.044(5) 0.021(3) 0.003(3) 0.003(3) 0.002(4)
F1 0.118(10) 0.091(11) 0.050(6) 0.027(7) -0.001(6) -0.054(9)
C1 0.051(11) 0.067(12) 0.057(9) 0.007(9) 0.029(8) 0.011(10)
C11 0.027(9) 0.078(11) 0.043(7) 0.024(8) 0.014(6) -0.001(8)
F12 0.044(7) 0.058(8) 0.043(5) -0.004(5) -0.002(5) -0.012(6)
C12 0.023(9) 0.061(10) 0.029(6) -0.009(7) -0.014(6) -0.012(7)
F13 0.045(8) 0.056(6) 0.060(7) -0.018(5) -0.006(6) -0.001(6)
C13 0.058(11) 0.067(11) 0.024(7) -0.005(7) -0.010(7) -0.013(9)
F14 0.060(8) 0.098(10) 0.031(5) 0.002(6) -0.006(5) 0.026(7)
C14 0.035(10) 0.098(13) 0.048(8) -0.009(9) 0.004(7) 0.007(9)
F15 0.059(7) 0.060(8) 0.060(6) -0.036(6) -0.019(5) 0.006(6)
C15 0.046(11) 0.074(12) 0.074(9) 0.000(9) 0.011(8) 0.004(10)
F16 0.036(7) 0.058(8) 0.054(5) -0.005(5) -0.013(5) 0.017(7)
C16 0.049(11) 0.095(13) 0.041(8) -0.018(8) -0.005(7) 0.003(10)
F17 0.040(7) 0.062(6) 0.067(7) -0.001(6) 0.014(6) 0.006(6)
C17 0.036(9) 0.073(11) 0.048(8) -0.013(8) 0.008(7) 0.002(8)
F18 0.059(9) 0.067(9) 0.048(5) -0.003(5) 0.023(5) 0.018(7)
C18 0.025(7) 0.044(9) 0.029(5) -0.003(5) -0.012(5) -0.002(6)
F19 0.058(8) 0.058(6) 0.044(6) -0.002(5) -0.005(6) 0.011(6)
C19 0.031(8) 0.038(8) 0.045(6) -0.001(6) 0.006(5) -0.005(6)
F20 0.047(6) 0.065(9) 0.098(9) 0.013(8) 0.022(6) 0.021(6)
C20 0.040(7) 0.054(8) 0.033(5) 0.007(5) -0.005(5) -0.012(6)
C21 0.034(8) 0.050(9) 0.036(5) 0.003(5) -0.001(5) -0.008(7)
C22 0.049(8) 0.042(8) 0.035(5) -0.001(5) 0.002(5) -0.017(6)
C23 0.040(8) 0.034(8) 0.030(5) -0.003(5) -0.003(5) -0.009(6)
C24 0.008(6) 0.059(9) 0.035(6) -0.010(5) -0.008(5) 0.002(5)
C25 0.019(6) 0.051(9) 0.030(6) -0.011(5) -0.001(5) -0.009(6)
C26 0.031(5) 0.045(8) 0.034(6) -0.004(5) -0.004(5) 0.005(5)
C27 0.033(6) 0.055(10) 0.035(7) -0.008(6) 0.002(5) 0.005(6)
C28 0.033(5) 0.051(8) 0.025(6) -0.007(5) -0.003(4) 0.010(5)
C29 0.018(6) 0.053(9) 0.032(6) -0.007(5) -0.001(5) 0.009(6)
B1 0.021(10) 0.047(11) 0.028(8) 0.000 -0.008(7) 0.000
S2 0.039(4) 0.044(4) 0.042(3) -0.015(3) 0.004(3) -0.008(4)
F2 0.066(10) 0.107(8) 0.050(7) -0.008(6) 0.027(6) -0.043(7)
C2 0.056(11) 0.070(11) 0.029(7) -0.003(7) 0.001(7) 0.012(10)

_geom_special_details            
;
 All esds (except the esd in the dihedral angle between two l.s. planes)
 are estimated using the full covariance matrix.  The cell esds are taken
 into account individually in the estimation of esds in distances, angles
 and torsion angles; correlations between esds in cell parameters are only
 used when they are defined by crystal symmetry.  An approximate (isotropic)
 treatment of cell esds is used for estimating esds involving l.s. planes.
;

loop_
_geom_bond_atom_site_label_1
_geom_bond_atom_site_label_2
_geom_bond_distance
_geom_bond_site_symmetry_2
_geom_bond_publ_flag
S3 F15 1.549(11) . ?
S3 F14 1.565(10) . ?
S3 F11 1.575(10) . ?
S3 F13 1.578(11) . ?
S3 F12 1.580(10) . ?
S3 C26 1.833(13) . ?
F3 S1 1.567(11) . ?
C3 C1 1.571(18) 2_656 ?
C3 C2 1.584(19) . ?
C3 C4 1.609(19) . ?
C3 H3 1.1200 . ?
S4 F20 1.523(11) . ?
S4 F16 1.555(10) . ?
S4 F18 1.567(9) . ?
S4 F17 1.576(11) . ?
S4 F19 1.582(11) . ?
S4 C28 1.786(14) . ?
F4 S1 1.553(12) . ?
C4 H4A 1.1100 . ?
C4 H4B 1.1100 . ?
F5 S1 1.542(12) . ?
C5 C5 1.59(2) 2_656 ?
C5 P1 1.831(14) . ?
C5 H5A 1.1100 . ?
C5 H5B 1.1100 . ?
F6 S2 1.566(10) . ?
C6 C11 1.507(17) . ?
C6 C7 1.538(16) . ?
C6 P1 1.903(14) . ?
C6 H6 1.1200 . ?
F7 S2 1.563(11) . ?
C7 C8 1.595(18) . ?
C7 H7A 1.1100 . ?
C7 H7B 1.1100 . ?
F8 S2 1.556(11) . ?
C8 C9 1.503(18) . ?
C8 H8A 1.1100 . ?
C8 H8B 1.1100 . ?
F9 S2 1.588(10) . ?
C9 C10 1.463(16) . ?
C9 H9A 1.1100 . ?
C9 H9B 1.1100 . ?
F10 S2 1.524(10) . ?
C10 C11 1.527(18) . ?
C10 H10A 1.1100 . ?
C10 H10B 1.1100 . ?
Rh1 C2 2.231(15) . ?
Rh1 C2 2.231(15) 2_656 ?
Rh1 C1 2.246(15) . ?
Rh1 C1 2.246(15) 2_656 ?
Rh1 P1 2.280(7) . ?
Rh1 P1 2.280(7) 2_656 ?
S1 F2 1.559(12) . ?
S1 F1 1.568(12) . ?
S1 C20 1.756(13) . ?
P1 C12 1.838(12) . ?
C1 C2 1.393(18) . ?
C1 H1 1.1200 . ?
C11 H11A 1.1100 . ?
C11 H11B 1.1100 . ?
C12 C17 1.516(16) . ?
C12 C13 1.639(18) . ?
C12 H12 1.1200 . ?
C13 C14 1.504(16) . ?
C13 H13A 1.1100 . ?
C13 H13B 1.1100 . ?
C14 C15 1.568(18) . ?
C14 H14A 1.1100 . ?
C14 H14B 1.1100 . ?
C15 C16 1.566(18) . ?
C15 H15A 1.1100 . ?
C15 H15B 1.1100 . ?
C16 C17 1.552(16) . ?
C16 H16A 1.1100 . ?
C16 H16B 1.1100 . ?
C17 H17A 1.1100 . ?
C17 H17B 1.1100 . ?
C18 C19 1.373(15) . ?
C18 C23 1.404(14) . ?
C18 B1 1.643(17) . ?
C19 C20 1.420(16) . ?
C19 H19 1.1000 . ?
C20 C21 1.398(15) . ?
C21 C22 1.420(16) . ?
C21 H21 1.1000 . ?
C22 C23 1.384(16) . ?
C22 S2 1.810(12) . ?
C23 H23 1.1000 . ?
C24 C25 1.371(15) . ?
C24 C29 1.435(15) . ?
C24 B1 1.673(17) . ?
C25 C26 1.416(16) . ?
C25 H25 1.1000 . ?
C26 C27 1.390(16) . ?
C27 C28 1.369(16) . ?
C27 H27 1.1000 . ?
C28 C29 1.389(15) . ?
C29 H29 1.1000 . ?
C2 H2 1.1200 . ?

loop_
_geom_angle_atom_site_label_1
_geom_angle_atom_site_label_2
_geom_angle_atom_site_label_3
_geom_angle
_geom_angle_site_symmetry_1
_geom_angle_site_symmetry_3
_geom_angle_publ_flag
F15 S3 F14 87.3(7) . . ?
F15 S3 F11 87.6(7) . . ?
F14 S3 F11 90.4(7) . . ?
F15 S3 F13 87.5(8) . . ?
F14 S3 F13 88.6(7) . . ?
F11 S3 F13 175.0(7) . . ?
F15 S3 F12 88.7(7) . . ?
F14 S3 F12 175.3(8) . . ?
F11 S3 F12 91.9(7) . . ?
F13 S3 F12 88.7(7) . . ?
F15 S3 C26 179.3(8) . . ?
F14 S3 C26 92.0(7) . . ?
F11 S3 C26 92.0(7) . . ?
F13 S3 C26 92.9(7) . . ?
F12 S3 C26 91.9(6) . . ?
C1 C3 C2 102.3(11) 2_656 . ?
C1 C3 C4 95.1(10) 2_656 . ?
C2 C3 C4 99.6(11) . . ?
C1 C3 H3 118.6 2_656 . ?
C2 C3 H3 118.6 . . ?
C4 C3 H3 118.6 . . ?
F20 S4 F16 85.4(7) . . ?
F20 S4 F18 90.9(8) . . ?
F16 S4 F18 176.3(8) . . ?
F20 S4 F17 89.3(8) . . ?
F16 S4 F17 89.1(7) . . ?
F18 S4 F17 91.0(7) . . ?
F20 S4 F19 86.8(8) . . ?
F16 S4 F19 90.4(7) . . ?
F18 S4 F19 89.2(7) . . ?
F17 S4 F19 176.1(8) . . ?
F20 S4 C28 177.1(7) . . ?
F16 S4 C28 91.8(6) . . ?
F18 S4 C28 91.9(6) . . ?
F17 S4 C28 91.6(7) . . ?
F19 S4 C28 92.3(7) . . ?
C3 C4 C3 95.9(16) 2_656 . ?
C3 C4 H4A 112.6 2_656 . ?
C3 C4 H4A 112.6 . . ?
C3 C4 H4B 112.6 2_656 . ?
C3 C4 H4B 112.6 . . ?
H4A C4 H4B 110.1 . . ?
C5 C5 P1 110.1(6) 2_656 . ?
C5 C5 H5A 109.6 2_656 . ?
P1 C5 H5A 109.6 . . ?
C5 C5 H5B 109.6 2_656 . ?
P1 C5 H5B 109.6 . . ?
H5A C5 H5B 108.2 . . ?
C11 C6 C7 111.0(12) . . ?
C11 C6 P1 110.5(10) . . ?
C7 C6 P1 107.3(9) . . ?
C11 C6 H6 109.4 . . ?
C7 C6 H6 109.4 . . ?
P1 C6 H6 109.4 . . ?
C6 C7 C8 109.5(10) . . ?
C6 C7 H7A 109.8 . . ?
C8 C7 H7A 109.8 . . ?
C6 C7 H7B 109.8 . . ?
C8 C7 H7B 109.8 . . ?
H7A C7 H7B 108.2 . . ?
C9 C8 C7 108.7(12) . . ?
C9 C8 H8A 110.0 . . ?
C7 C8 H8A 110.0 . . ?
C9 C8 H8B 110.0 . . ?
C7 C8 H8B 110.0 . . ?
H8A C8 H8B 108.3 . . ?
C10 C9 C8 108.8(13) . . ?
C10 C9 H9A 109.9 . . ?
C8 C9 H9A 109.9 . . ?
C10 C9 H9B 109.9 . . ?
C8 C9 H9B 109.9 . . ?
H9A C9 H9B 108.3 . . ?
C9 C10 C11 114.8(12) . . ?
C9 C10 H10A 108.6 . . ?
C11 C10 H10A 108.6 . . ?
C9 C10 H10B 108.6 . . ?
C11 C10 H10B 108.6 . . ?
H10A C10 H10B 107.5 . . ?
C2 Rh1 C2 80.5(7) . 2_656 ?
C2 Rh1 C1 36.3(5) . . ?
C2 Rh1 C1 66.5(5) 2_656 . ?
C2 Rh1 C1 66.5(5) . 2_656 ?
C2 Rh1 C1 36.3(5) 2_656 2_656 ?
C1 Rh1 C1 75.8(7) . 2_656 ?
C2 Rh1 P1 98.5(4) . . ?
C2 Rh1 P1 166.9(4) 2_656 . ?
C1 Rh1 P1 105.0(4) . . ?
C1 Rh1 P1 154.3(4) 2_656 . ?
C2 Rh1 P1 166.9(4) . 2_656 ?
C2 Rh1 P1 98.5(4) 2_656 2_656 ?
C1 Rh1 P1 154.3(4) . 2_656 ?
C1 Rh1 P1 105.0(4) 2_656 2_656 ?
P1 Rh1 P1 85.5(3) . 2_656 ?
F5 S1 F4 87.3(10) . . ?
F5 S1 F2 87.6(10) . . ?
F4 S1 F2 174.9(8) . . ?
F5 S1 F3 86.6(10) . . ?
F4 S1 F3 89.2(9) . . ?
F2 S1 F3 90.1(9) . . ?
F5 S1 F1 90.3(9) . . ?
F4 S1 F1 89.0(9) . . ?
F2 S1 F1 91.4(9) . . ?
F3 S1 F1 176.5(9) . . ?
F5 S1 C20 178.9(11) . . ?
F4 S1 C20 93.2(8) . . ?
F2 S1 C20 91.9(7) . . ?
F3 S1 C20 92.4(7) . . ?
F1 S1 C20 90.7(7) . . ?
C5 P1 C12 104.6(7) . . ?
C5 P1 C6 105.0(8) . . ?
C12 P1 C6 104.4(6) . . ?
C5 P1 Rh1 110.1(4) . . ?
C12 P1 Rh1 113.2(5) . . ?
C6 P1 Rh1 118.3(6) . . ?
C2 C1 C3 112.5(13) . 2_656 ?
C2 C1 Rh1 71.3(9) . . ?
C3 C1 Rh1 95.2(9) 2_656 . ?
C2 C1 H1 121.4 . . ?
C3 C1 H1 121.4 2_656 . ?
Rh1 C1 H1 121.4 . . ?
C6 C11 C10 107.3(12) . . ?
C6 C11 H11A 110.3 . . ?
C10 C11 H11A 110.3 . . ?
C6 C11 H11B 110.3 . . ?
C10 C11 H11B 110.3 . . ?
H11A C11 H11B 108.5 . . ?
C17 C12 C13 111.3(10) . . ?
C17 C12 P1 116.2(10) . . ?
C13 C12 P1 109.9(7) . . ?
C17 C12 H12 106.3 . . ?
C13 C12 H12 106.3 . . ?
P1 C12 H12 106.3 . . ?
C14 C13 C12 106.4(9) . . ?
C14 C13 H13A 110.4 . . ?
C12 C13 H13A 110.4 . . ?
C14 C13 H13B 110.4 . . ?
C12 C13 H13B 110.4 . . ?
H13A C13 H13B 108.6 . . ?
C13 C14 C15 113.2(13) . . ?
C13 C14 H14A 108.9 . . ?
C15 C14 H14A 108.9 . . ?
C13 C14 H14B 108.9 . . ?
C15 C14 H14B 108.9 . . ?
H14A C14 H14B 107.8 . . ?
C16 C15 C14 108.3(12) . . ?
C16 C15 H15A 110.0 . . ?
C14 C15 H15A 110.0 . . ?
C16 C15 H15B 110.0 . . ?
C14 C15 H15B 110.0 . . ?
H15A C15 H15B 108.4 . . ?
C17 C16 C15 111.8(10) . . ?
C17 C16 H16A 109.3 . . ?
C15 C16 H16A 109.3 . . ?
C17 C16 H16B 109.3 . . ?
C15 C16 H16B 109.3 . . ?
H16A C16 H16B 107.9 . . ?
C12 C17 C16 110.2(12) . . ?
C12 C17 H17A 109.6 . . ?
C16 C17 H17A 109.6 . . ?
C12 C17 H17B 109.6 . . ?
C16 C17 H17B 109.6 . . ?
H17A C17 H17B 108.1 . . ?
C19 C18 C23 118.2(12) . . ?
C19 C18 B1 121.7(9) . . ?
C23 C18 B1 119.3(9) . . ?
C18 C19 C20 122.8(11) . . ?
C18 C19 H19 118.6 . . ?
C20 C19 H19 118.6 . . ?
C21 C20 C19 118.5(11) . . ?
C21 C20 S1 118.9(10) . . ?
C19 C20 S1 122.6(9) . . ?
C20 C21 C22 118.9(12) . . ?
C20 C21 H21 120.5 . . ?
C22 C21 H21 120.5 . . ?
C23 C22 C21 120.8(11) . . ?
C23 C22 S2 119.3(9) . . ?
C21 C22 S2 119.8(10) . . ?
C22 C23 C18 120.8(11) . . ?
C22 C23 H23 119.6 . . ?
C18 C23 H23 119.6 . . ?
C25 C24 C29 118.1(12) . . ?
C25 C24 B1 120.8(10) . . ?
C29 C24 B1 120.5(9) . . ?
C24 C25 C26 120.0(12) . . ?
C24 C25 H25 120.0 . . ?
C26 C25 H25 120.0 . . ?
C27 C26 C25 121.6(12) . . ?
C27 C26 S3 120.3(10) . . ?
C25 C26 S3 118.1(10) . . ?
C28 C27 C26 118.4(12) . . ?
C28 C27 H27 120.8 . . ?
C26 C27 H27 120.8 . . ?
C27 C28 C29 121.5(12) . . ?
C27 C28 S4 120.2(10) . . ?
C29 C28 S4 118.3(10) . . ?
C28 C29 C24 120.4(11) . . ?
C28 C29 H29 119.8 . . ?
C24 C29 H29 119.8 . . ?
C18 B1 C18 104.2(15) 2_655 . ?
C18 B1 C24 110.7(6) 2_655 . ?
C18 B1 C24 113.5(6) . . ?
C18 B1 C24 113.5(6) 2_655 2_655 ?
C18 B1 C24 110.7(6) . 2_655 ?
C24 B1 C24 104.5(15) . 2_655 ?
F10 S2 F8 88.1(8) . . ?
F10 S2 F7 89.2(8) . . ?
F8 S2 F7 89.8(7) . . ?
F10 S2 F6 86.8(7) . . ?
F8 S2 F6 174.9(7) . . ?
F7 S2 F6 89.8(7) . . ?
F10 S2 F9 86.7(7) . . ?
F8 S2 F9 90.5(8) . . ?
F7 S2 F9 175.9(7) . . ?
F6 S2 F9 89.5(8) . . ?
F10 S2 C22 179.0(8) . . ?
F8 S2 C22 91.9(7) . . ?
F7 S2 C22 91.8(6) . . ?
F6 S2 C22 93.2(6) . . ?
F9 S2 C22 92.3(6) . . ?
C1 C2 C3 104.3(11) . . ?
C1 C2 Rh1 72.5(8) . . ?
C3 C2 Rh1 95.4(8) . . ?
C1 C2 H2 123.8 . . ?
C3 C2 H2 123.8 . . ?
Rh1 C2 H2 123.8 . . ?

loop_
_geom_torsion_atom_site_label_1
_geom_torsion_atom_site_label_2
_geom_torsion_atom_site_label_3
_geom_torsion_atom_site_label_4
_geom_torsion
_geom_torsion_site_symmetry_1
_geom_torsion_site_symmetry_2
_geom_torsion_site_symmetry_3
_geom_torsion_site_symmetry_4
_geom_torsion_publ_flag
C1 C3 C4 C3 51.3(7) 2_656 . . 2_656 ?
C2 C3 C4 C3 -52.1(7) . . . 2_656 ?
C11 C6 C7 C8 -57.8(18) . . . . ?
P1 C6 C7 C8 -178.6(11) . . . . ?
C6 C7 C8 C9 57.6(18) . . . . ?
C7 C8 C9 C10 -58.2(17) . . . . ?
C8 C9 C10 C11 62.0(18) . . . . ?
C5 C5 P1 C12 -154.6(12) 2_656 . . . ?
C5 C5 P1 C6 95.8(12) 2_656 . . . ?
C5 C5 P1 Rh1 -32.6(14) 2_656 . . . ?
C7 C6 C11 C10 56.4(16) . . . . ?
P1 C6 C11 C10 175.3(10) . . . . ?
C9 C10 C11 C6 -60.0(18) . . . . ?
C5 P1 C12 C17 -55.1(12) . . . . ?
C6 P1 C12 C17 55.0(12) . . . . ?
Rh1 P1 C12 C17 -175.0(9) . . . . ?
C5 P1 C12 C13 72.4(11) . . . . ?
C6 P1 C12 C13 -177.6(10) . . . . ?
Rh1 P1 C12 C13 -47.5(11) . . . . ?
C17 C12 C13 C14 -58.9(16) . . . . ?
P1 C12 C13 C14 171.0(10) . . . . ?
C12 C13 C14 C15 59.9(16) . . . . ?
C13 C14 C15 C16 -60.0(16) . . . . ?
C14 C15 C16 C17 55.6(17) . . . . ?
C13 C12 C17 C16 57.7(15) . . . . ?
P1 C12 C17 C16 -175.5(9) . . . . ?
C15 C16 C17 C12 -57.0(17) . . . . ?
C23 C18 C19 C20 -1.4(19) . . . . ?
B1 C18 C19 C20 -170.9(12) . . . . ?
C18 C19 C20 C21 0(2) . . . . ?
C18 C19 C20 S1 -177.5(11) . . . . ?
F4 S1 C20 C21 46.9(13) . . . . ?
F2 S1 C20 C21 -132.6(12) . . . . ?
F3 S1 C20 C21 -42.4(13) . . . . ?
F1 S1 C20 C21 136.0(13) . . . . ?
F4 S1 C20 C19 -135.7(12) . . . . ?
F2 S1 C20 C19 44.8(13) . . . . ?
F3 S1 C20 C19 135.0(12) . . . . ?
F1 S1 C20 C19 -46.6(13) . . . . ?
C19 C20 C21 C22 0.7(19) . . . . ?
S1 C20 C21 C22 178.3(11) . . . . ?
C20 C21 C22 C23 0(2) . . . . ?
C20 C21 C22 S2 -178.6(10) . . . . ?
C21 C22 C23 C18 -1(2) . . . . ?
S2 C22 C23 C18 177.1(10) . . . . ?
C19 C18 C23 C22 2.1(19) . . . . ?
B1 C18 C23 C22 171.9(12) . . . . ?
C29 C24 C25 C26 3.4(18) . . . . ?
B1 C24 C25 C26 174.0(12) . . . . ?
C24 C25 C26 C27 -2.5(19) . . . . ?
C24 C25 C26 S3 179.3(10) . . . . ?
F14 S3 C26 C27 47.3(13) . . . . ?
F11 S3 C26 C27 137.8(11) . . . . ?
F13 S3 C26 C27 -41.4(12) . . . . ?
F12 S3 C26 C27 -130.2(11) . . . . ?
F14 S3 C26 C25 -134.5(11) . . . . ?
F11 S3 C26 C25 -44.0(11) . . . . ?
F13 S3 C26 C25 136.8(11) . . . . ?
F12 S3 C26 C25 48.0(11) . . . . ?
C25 C26 C27 C28 0(2) . . . . ?
S3 C26 C27 C28 178.0(10) . . . . ?
C26 C27 C28 C29 2(2) . . . . ?
C26 C27 C28 S4 -178.6(10) . . . . ?
F16 S4 C28 C27 134.5(12) . . . . ?
F18 S4 C28 C27 -45.2(12) . . . . ?
F17 S4 C28 C27 -136.3(12) . . . . ?
F19 S4 C28 C27 44.1(12) . . . . ?
F16 S4 C28 C29 -45.9(11) . . . . ?
F18 S4 C28 C29 134.4(11) . . . . ?
F17 S4 C28 C29 43.3(11) . . . . ?
F19 S4 C28 C29 -136.3(11) . . . . ?
C27 C28 C29 C24 -0.9(19) . . . . ?
S4 C28 C29 C24 179.5(9) . . . . ?
C25 C24 C29 C28 -1.8(18) . . . . ?
B1 C24 C29 C28 -172.4(12) . . . . ?
C19 C18 B1 C18 86.3(12) . . . 2_655 ?
C23 C18 B1 C18 -83.1(11) . . . 2_655 ?
C19 C18 B1 C24 -34.2(18) . . . . ?
C23 C18 B1 C24 156.4(11) . . . . ?
C19 C18 B1 C24 -151.3(11) . . . 2_655 ?
C23 C18 B1 C24 39.2(16) . . . 2_655 ?
C25 C24 B1 C18 39.2(17) . . . 2_655 ?
C29 C24 B1 C18 -150.4(11) . . . 2_655 ?
C25 C24 B1 C18 155.9(11) . . . . ?
C29 C24 B1 C18 -33.7(17) . . . . ?
C25 C24 B1 C24 -83.3(11) . . . 2_655 ?
C29 C24 B1 C24 87.0(11) . . . 2_655 ?
C23 C22 S2 F8 45.4(12) . . . . ?
C21 C22 S2 F8 -136.1(12) . . . . ?
C23 C22 S2 F7 135.3(12) . . . . ?
C21 C22 S2 F7 -46.2(12) . . . . ?
C23 C22 S2 F6 -134.8(12) . . . . ?
C21 C22 S2 F6 43.7(12) . . . . ?
C23 C22 S2 F9 -45.2(12) . . . . ?
C21 C22 S2 F9 133.4(12) . . . . ?
C3 C1 C2 C3 3.4(16) 2_656 . . . ?
Rh1 C1 C2 C3 91.2(9) . . . . ?
C3 C1 C2 Rh1 -87.9(11) 2_656 . . . ?
C1 C3 C2 C1 -66.1(12) 2_656 . . . ?
C4 C3 C2 C1 31.3(13) . . . . ?
C1 C3 C2 Rh1 7.1(10) 2_656 . . . ?
C4 C3 C2 Rh1 104.6(8) . . . . ?

_refine_diff_density_max         0.249
_refine_diff_density_min         -0.190
_refine_diff_density_rms         0.051

_shelx_res_file                  
;
TITL LD33E_g_b.res in C2/c
    LD33E_g_b.res
    created by SHELXL-2018/3 at 23:25:41 on 01-Dec-2021
REM Old TITL LD33E_g in C2/c
REM SHELXT solution in C2/c: R1 0.342, Rweak 0.215, Alpha 0.181
REM <I/s>   1.552 for  175 systematic absences,  Orientation as input
REM Formula found by SHELXT:  C85 B F22 S
CELL  0.02508  19.6031  18.3932  20.4375   90.000   92.355   90.000
ZERR    4.000   0.0029   0.0031   0.0020    0.000    0.012    0.000
LATT  7
SYMM -X, Y, 1/2-Z
SFAC C 0.1361 0.3731 0.5482 3.2814 1.2266 13.0456 0.5971 41.0202 =
 0 0 0 0 0.770 12.010
SFAC H 0.0367 0.5608 0.1269 3.7913 0.2360 13.5557 0.1290 37.7229 =
 0 0 0 0 0.320 1.008
SFAC B 0.1298 0.4180 0.5200 3.9214 1.3767 16.6634 0.7666 51.7511 =
 0 0 0 0 0.820 10.810
SFAC F 0.1516 0.2888 0.5193 2.0619 0.8220 7.2628 0.3081 22.0262 =
 0 0 0 0 0.640 19.000
SFAC P 0.3540 0.3941 0.9397 3.1810 2.6203 15.6579 1.5707 49.5239 =
 0 0 0 0 1.100 30.970
SFAC S 0.3478 0.3652 0.9158 2.8915 2.5066 13.0522 1.3884 40.1848 =
 0 0 0 0 1.030 32.060
SFAC Rh 0.9046 0.3646 2.8679 3.4888 3.3997 15.5106 2.0510 71.3737 =
 0 0 0 0 1.350 102.910
UNIT 228 272 4 160 8 32 4
L.S. 20
PLAN 1
TEMP -193
CONF
BOND
LIST 4
MORE -1
BOND $H
FMAP 2
ACTA
SADI S1 F5 S2 F10 S3 F15 S4 F20
SADI S1 F1 S1 F2 S1 F3 S1 F4 S2 F6 S2 F7 S2 F8 S2 F9 =
 S3 F11 S3 F12 S3 F13 S3 F14 S4 F16 S4 F17 S4 F18 S4 F19
SIMU C1 C2 C3 C4 =
 C6 C7 C8 C9 C10 C11 C12 C13 C14 C15 C16 C17
RIGU S1 F1 F2 F3 F4 F5 S2 F6 F7 F8 F9 F10 =
 S3 F11 F12 F13 F14 F15 S4 F16 F17 F18 F19 F20 =
 C18 C19 C20 C21 C22 C23 C24 C25 C26 C27 C28 C29 B1
WGHT    0.100000
EXTI  155.058762
FVAR       0.66973
S3    6    0.591356    0.411401    0.449827    11.00000    0.03890    0.05017 =
         0.03067   -0.01346   -0.00651    0.00454
F3    4    0.226257    0.071059    0.268118    11.00000    0.05456    0.10271 =
         0.07591   -0.01349    0.01197   -0.03805
C3    1    0.445225    0.450539    0.722136    11.00000    0.03978    0.02686 =
         0.10103    0.02998   -0.02311   -0.01044
AFIX  13  1.1200
H3    2    0.395960    0.470724    0.699120    11.00000   -1.20000
AFIX   0
S4    6    0.317283    0.405017    0.373055    11.00000    0.02671    0.04893 =
         0.04787    0.00777    0.00341    0.01423
F4    4    0.300038   -0.012490    0.299893    11.00000    0.10134    0.08132 =
         0.06479    0.01942   -0.00058   -0.04644
C4    1    0.500000    0.509131    0.750000    10.50000    0.09354    0.04275 =
         0.06409    0.00000   -0.00340    0.00000
AFIX  23  1.1100
H4A   2    0.520424    0.543711    0.710829    10.50000   -1.20000
H4B   2    0.479574    0.543710    0.789171    10.50000   -1.20000
AFIX   0
F5    4    0.237848    0.040832    0.368688    11.00000    0.12547    0.14026 =
         0.07359   -0.01528    0.03093   -0.09200
C5    1    0.493856    0.131011    0.711244    11.00000    0.06641    0.02882 =
         0.04843    0.01231    0.01332    0.00336
AFIX  23  1.1100
H5A   2    0.439038    0.121019    0.698646    11.00000   -1.20000
H5B   2    0.523982    0.086668    0.689550    11.00000   -1.20000
AFIX   0
F6    4    0.297687    0.071095    0.063271    11.00000    0.04913    0.06136 =
         0.03475   -0.01071   -0.00388   -0.01076
C6    1    0.610317    0.203935    0.650568    11.00000    0.01844    0.09422 =
         0.05531    0.01982   -0.00654   -0.00790
AFIX  13  1.1200
H6    2    0.614837    0.148160    0.629186    11.00000   -1.20000
AFIX   0
F7    4    0.373989   -0.013395    0.089799    11.00000    0.04173    0.05417 =
         0.06777   -0.01269    0.00922   -0.01119
C7    1    0.657897    0.210120    0.712063    11.00000    0.03931    0.10112 =
         0.03648    0.00664    0.00220    0.01182
AFIX  23  1.1100
H7A   2    0.644706    0.167622    0.747973    11.00000   -1.20000
H7B   2    0.651322    0.264087    0.735280    11.00000   -1.20000
AFIX   0
F8    4    0.456476    0.060723    0.062794    11.00000    0.05471    0.05131 =
         0.06129   -0.01494    0.02317   -0.00279
C8    1    0.735184    0.200310    0.692194    11.00000    0.06126    0.10312 =
         0.03822    0.01913   -0.01277    0.00649
AFIX  23  1.1100
H8A   2    0.769985    0.206655    0.736048    11.00000   -1.20000
H8B   2    0.742669    0.145139    0.671683    11.00000   -1.20000
AFIX   0
F9    4    0.380095    0.147215    0.036996    11.00000    0.06160    0.06079 =
         0.02519    0.00021   -0.00915   -0.01905
C9    1    0.750999    0.256927    0.641975    11.00000    0.04308    0.08187 =
         0.05204    0.00816   -0.01051   -0.00762
AFIX  23  1.1100
H9A   2    0.745830    0.312078    0.663257    11.00000   -1.20000
H9B   2    0.804260    0.250275    0.626511    11.00000   -1.20000
AFIX   0
F10   4    0.371877    0.040738   -0.004477    11.00000    0.07358    0.07667 =
         0.05399   -0.02376    0.02180   -0.04048
C10   1    0.703367    0.248472    0.585475    11.00000    0.03436    0.08575 =
         0.06228    0.01846   -0.01275   -0.01529
AFIX  23  1.1100
H10A  2    0.709541    0.193046    0.565065    11.00000   -1.20000
H10B  2    0.717399    0.287918    0.547187    11.00000   -1.20000
AFIX   0
F11   4    0.623578    0.333551    0.460054    11.00000    0.03713    0.04872 =
         0.04679   -0.00928   -0.00745   -0.00811
RH1   7    0.500000    0.309569    0.750000    10.50000    0.03602    0.04574 =
         0.03006    0.00000    0.00280    0.00000
S1    6    0.288594    0.068329    0.318563    11.00000    0.08244    0.08285 =
         0.03319   -0.00062    0.00638   -0.05484
P1    5    0.519505    0.218536    0.677364    11.00000    0.03128    0.04412 =
         0.02119    0.00285    0.00255    0.00185
F1    4    0.348726    0.061790    0.371251    11.00000    0.11842    0.09108 =
         0.04974    0.02740   -0.00075   -0.05420
C1    1    0.556904    0.405946    0.712429    11.00000    0.05142    0.06729 =
         0.05726    0.00699    0.02859    0.01058
AFIX  13  1.1200
H1    2    0.605415    0.399233    0.685963    11.00000   -1.20000
AFIX   0
C11   1    0.628350    0.259675    0.600083    11.00000    0.02692    0.07830 =
         0.04270    0.02446    0.01373   -0.00108
AFIX  23  1.1100
H11A  2    0.620247    0.315372    0.619175    11.00000   -1.20000
H11B  2    0.595800    0.252454    0.554818    11.00000   -1.20000
AFIX   0
F12   4    0.635106    0.426056    0.387983    11.00000    0.04393    0.05826 =
         0.04293   -0.00372   -0.00229   -0.01175
C12   1    0.468504    0.227185    0.600282    11.00000    0.02331    0.06112 =
         0.02906   -0.00927   -0.01442   -0.01152
AFIX  13  1.1200
H12   2    0.487750    0.276865    0.575275    11.00000   -1.20000
AFIX   0
F13   4    0.563749    0.491826    0.444244    11.00000    0.04534    0.05615 =
         0.06047   -0.01806   -0.00562   -0.00069
C13   1    0.388621    0.243672    0.615874    11.00000    0.05767    0.06722 =
         0.02420   -0.00509   -0.01001   -0.01299
AFIX  23  1.1100
H13A  2    0.364917    0.195155    0.637899    11.00000   -1.20000
H13B  2    0.385177    0.289888    0.650508    11.00000   -1.20000
AFIX   0
F14   4    0.550938    0.402391    0.513791    11.00000    0.06037    0.09766 =
         0.03123    0.00241   -0.00641    0.02601
C14   1    0.353085    0.262010    0.551333    11.00000    0.03502    0.09805 =
         0.04808   -0.00857    0.00426    0.00682
AFIX  23  1.1100
H14A  2    0.376906    0.311415    0.531022    11.00000   -1.20000
H14B  2    0.298797    0.274795    0.559706    11.00000   -1.20000
AFIX   0
F15   4    0.651250    0.441543    0.493560    11.00000    0.05926    0.05950 =
         0.06007   -0.03563   -0.01927    0.00570
C15   1    0.356252    0.199060    0.499830    11.00000    0.04595    0.07371 =
         0.07390   -0.00013    0.01149    0.00353
AFIX  23  1.1100
H15A  2    0.331262    0.149570    0.518653    11.00000   -1.20000
H15B  2    0.329104    0.215420    0.453416    11.00000   -1.20000
AFIX   0
F16   4    0.307666    0.413062    0.297517    11.00000    0.03627    0.05796 =
         0.05362   -0.00489   -0.01302    0.01715
C16   1    0.433080    0.182994    0.487368    11.00000    0.04879    0.09508 =
         0.04091   -0.01809   -0.00481    0.00347
AFIX  23  1.1100
H16A  2    0.436394    0.136336    0.453199    11.00000   -1.20000
H16B  2    0.456028    0.231039    0.463850    11.00000   -1.20000
AFIX   0
F17   4    0.288109    0.325314    0.367259    11.00000    0.04034    0.06243 =
         0.06706   -0.00099    0.01356    0.00636
C17   1    0.474238    0.165219    0.551886    11.00000    0.03568    0.07325 =
         0.04837   -0.01294    0.00777    0.00151
AFIX  23  1.1100
H17A  2    0.454298    0.114499    0.573483    11.00000   -1.20000
H17B  2    0.528692    0.156344    0.541281    11.00000   -1.20000
AFIX   0
F18   4    0.322276    0.399006    0.449588    11.00000    0.05866    0.06659 =
         0.04793   -0.00254    0.02284    0.01797
C18   1    0.436529    0.182885    0.229484    11.00000    0.02464    0.04356 =
         0.02873   -0.00290   -0.01155   -0.00247
F19   4    0.341426    0.486948    0.378819    11.00000    0.05809    0.05764 =
         0.04386   -0.00151   -0.00544    0.01142
C19   1    0.394014    0.155612    0.275243    11.00000    0.03065    0.03796 =
         0.04451   -0.00132    0.00576   -0.00453
AFIX  43  1.1000
H19   2    0.398079    0.177402    0.325374    11.00000   -1.20000
AFIX   0
F20   4    0.244563    0.433752    0.375242    11.00000    0.04666    0.06534 =
         0.09809    0.01330    0.02181    0.02144
C20   1    0.345027    0.100491    0.260632    11.00000    0.03969    0.05363 =
         0.03295    0.00723   -0.00510   -0.01184
C21   1    0.339948    0.072956    0.196864    11.00000    0.03440    0.05048 =
         0.03632    0.00261   -0.00103   -0.00799
AFIX  43  1.1000
H21   2    0.302179    0.030695    0.183540    11.00000   -1.20000
AFIX   0
C22   1    0.384352    0.100440    0.149571    11.00000    0.04900    0.04173 =
         0.03457   -0.00058    0.00221   -0.01671
C23   1    0.431981    0.153627    0.165999    11.00000    0.03978    0.03418 =
         0.03022   -0.00303   -0.00294   -0.00885
AFIX  43  1.1000
H23   2    0.466676    0.173205    0.128885    11.00000   -1.20000
AFIX   0
C24   1    0.483130    0.293436    0.312004    11.00000    0.00788    0.05886 =
         0.03512   -0.00952   -0.00800    0.00208
C25   1    0.534938    0.322689    0.350698    11.00000    0.01888    0.05073 =
         0.03032   -0.01062   -0.00068   -0.00861
AFIX  43  1.1000
H25   2    0.587990    0.305508    0.344262    11.00000   -1.20000
AFIX   0
C26   1    0.520174    0.374998    0.398933    11.00000    0.03050    0.04503 =
         0.03370   -0.00371   -0.00403    0.00450
C27   1    0.454137    0.400073    0.406760    11.00000    0.03314    0.05505 =
         0.03487   -0.00841    0.00244    0.00537
AFIX  43  1.1000
H27   2    0.443386    0.440616    0.444538    11.00000   -1.20000
AFIX   0
C28   1    0.402779    0.373101    0.366320    11.00000    0.03305    0.05140 =
         0.02505   -0.00732   -0.00323    0.01039
C29   1    0.415242    0.320388    0.319615    11.00000    0.01768    0.05306 =
         0.03216   -0.00668   -0.00138    0.00943
AFIX  43  1.1000
H29   2    0.372809    0.299194    0.288289    11.00000   -1.20000
AFIX   0
B1    3    0.500000    0.237757    0.250000    10.50000    0.02143    0.04689 =
         0.02759    0.00000   -0.00843    0.00000
S2    6    0.377555    0.067303    0.066167    11.00000    0.03874    0.04371 =
         0.04179   -0.01514    0.00408   -0.00804
F2    4    0.272130    0.147015    0.341443    11.00000    0.06608    0.10706 =
         0.04983   -0.00814    0.02671   -0.04268
C2    1    0.493348    0.402162    0.679508    11.00000    0.05638    0.06962 =
         0.02938   -0.00301    0.00119    0.01220
AFIX  13  1.1200
H2    2    0.486282    0.395335    0.625196    11.00000   -1.20000
AFIX   0
HKLF 4


REM  LD33E_g_b.res in C2/c
REM wR2 = 0.3584, GooF = S = 1.718, Restrained GooF = 1.633 for all data
REM R1 = 0.1565 for 2563 Fo > 4sig(Fo) and 0.2194 for all 4380 data
REM 494 parameters refined using 585 restraints

END

WGHT      0.1601     18.9366

REM Highest difference peak  0.249,  deepest hole -0.190,  1-sigma level  0.051
Q1    1   0.4210  0.0594  0.0887  11.00000  0.05    0.25
;
_shelx_res_checksum              70227
####################################################################### 
# 
# This file contains crystal structure data downloaded from the 
# Cambridge Structural Database (CSD) hosted by the Cambridge 
# Crystallographic Data Centre (CCDC).
# 
# Full information about CCDC data access policies and citation 
# guidelines are available at http://www.ccdc.cam.ac.uk/access/V1 
# 
# Audit and citation data items may have been added by the CCDC. 
# Please retain this information to preserve the provenance of 
# this file and to allow appropriate attribution of the data. 
# 
#######################################################################

data_asw21028
_database_code_depnum_ccdc_archive 'CCDC 2126935'
loop_
_audit_author_name
_audit_author_address
'Laurence R. Doyle'
;University of York
United Kingdom
;
_audit_update_record             
;
2021-12-07 deposited with the CCDC.	2022-02-03 downloaded from the CCDC.
;
_audit_creation_date             2021-12-03
_audit_creation_method           
;
Olex2 1.5
(compiled 2021.10.07 svn.r9718050b for OlexSys, GUI svn.r6410)
;
_shelx_SHELXL_version_number     2018/3
_chemical_name_common            ?
_chemical_name_systematic        ?
_chemical_formula_moiety         'C30 H52 P2 Rh, C24 H12 B F40 S8'
_chemical_formula_sum            'C54 H64 B F40 P2 Rh S8'
_chemical_formula_weight         1905.19
_chemical_melting_point          ?
_chemical_oxdiff_formula         'C54 H68 B S8 F40 P2 Rh'
_chemical_oxdiff_usercomment     LD48N
loop_
_atom_type_symbol
_atom_type_description
_atom_type_scat_dispersion_real
_atom_type_scat_dispersion_imag
_atom_type_scat_source
C C 0.0181 0.0091 'International Tables Vol C Tables 4.2.6.8 and 6.1.1.4'
H H 0.0000 0.0000 'International Tables Vol C Tables 4.2.6.8 and 6.1.1.4'
B B 0.0090 0.0039 'International Tables Vol C Tables 4.2.6.8 and 6.1.1.4'
F F 0.0727 0.0534 'International Tables Vol C Tables 4.2.6.8 and 6.1.1.4'
P P 0.2955 0.4335 'International Tables Vol C Tables 4.2.6.8 and 6.1.1.4'
Rh Rh 0.0927 3.6045 'International Tables Vol C Tables 4.2.6.8 and 6.1.1.4'
S S 0.3331 0.5567 'International Tables Vol C Tables 4.2.6.8 and 6.1.1.4'

_shelx_space_group_comment       
;
The symmetry employed for this shelxl refinement is uniquely defined
by the following loop, which should always be used as a source of
symmetry information in preference to the above space-group names.
They are only intended as comments.
;
_space_group_crystal_system      monoclinic
_space_group_IT_number           15
_space_group_name_H-M_alt        'C 1 2/c 1'
_space_group_name_Hall           '-C 2yc'
loop_
_space_group_symop_operation_xyz
'x, y, z'
'-x, y, -z+1/2'
'x+1/2, y+1/2, z'
'-x+1/2, y+1/2, -z+1/2'
'-x, -y, -z'
'x, -y, z-1/2'
'-x+1/2, -y+1/2, -z'
'x+1/2, -y+1/2, z-1/2'

_cell_length_a                   19.5254(8)
_cell_length_b                   18.4417(19)
_cell_length_c                   20.4850(10)
_cell_angle_alpha                90
_cell_angle_beta                 92.333(4)
_cell_angle_gamma                90
_cell_volume                     7370.2(9)
_cell_formula_units_Z            4
_cell_measurement_reflns_used    2499
_cell_measurement_temperature    110(2)
_cell_measurement_theta_max      68.9120
_cell_measurement_theta_min      4.4940
_shelx_estimated_absorpt_T_max   0.556
_shelx_estimated_absorpt_T_min   0.368
_exptl_absorpt_coefficient_mu    5.681
_exptl_absorpt_correction_T_max  1.000
_exptl_absorpt_correction_T_min  0.559
_exptl_absorpt_correction_type   gaussian
_exptl_absorpt_process_details   
;
CrysAlisPro 1.171.39.46 (Rigaku Oxford Diffraction, 2018)
Numerical absorption correction based on gaussian integration over
			a multifaceted crystal model
Empirical absorption correction using spherical harmonics,
 implemented in SCALE3 ABSPACK scaling algorithm.
;
_exptl_absorpt_special_details   ?
_exptl_crystal_colour            orange
_exptl_crystal_colour_primary    orange
_exptl_crystal_density_diffrn    1.717
_exptl_crystal_density_meas      ?
_exptl_crystal_density_method    ?
_exptl_crystal_description       block
_exptl_crystal_F_000             3824
loop_
_exptl_crystal_face_index_h
_exptl_crystal_face_index_k
_exptl_crystal_face_index_l
_exptl_crystal_face_perp_dist
12 -2 1 0.0559
10 6 6 0.0697
-12 3 -1 0.0574
-3 11 6 0.0932
-9 -6 -6 0.0888
7 -9 -4 0.0812
-7 6 -9 0.0847
-12 2 0 0.0561
-6 -4 11 0.0928
8 -6 8 0.0747
11 2 -7 0.0685

_exptl_crystal_size_max          0.22
_exptl_crystal_size_mid          0.214
_exptl_crystal_size_min          0.117
loop_
_exptl_oxdiff_crystal_face_indexfrac_h
_exptl_oxdiff_crystal_face_indexfrac_k
_exptl_oxdiff_crystal_face_indexfrac_l
_exptl_oxdiff_crystal_face_x
_exptl_oxdiff_crystal_face_y
_exptl_oxdiff_crystal_face_z
11.9999 -2.0002 0.9999 -0.0364 -0.0464 0.9670
9.9995 5.9997 5.9991 -0.1657 -0.7670 0.7012
-12.0000 3.0002 -1.0000 -0.0179 -0.0139 -0.9863
-3.0006 10.9998 5.9989 -0.2213 -0.9434 -0.3919
-8.9995 -5.9997 -5.9991 0.1491 0.7574 -0.6246
7.0004 -8.9999 -3.9993 0.1549 0.6813 0.6768
-7.0004 6.0001 -9.0007 -0.6986 0.1682 -0.7280
-11.9999 2.0002 0.0001 0.0907 -0.0050 -0.9586
-5.9994 -4.0000 11.0009 0.9146 -0.2664 -0.2905
8.0004 -6.0001 8.0006 0.6276 -0.1264 0.7963
10.9995 1.9999 -7.0007 -0.6717 0.1332 0.7460

_exptl_transmission_factor_max   ?
_exptl_transmission_factor_min   ?
_diffrn_reflns_av_R_equivalents  0.0351
_diffrn_reflns_av_unetI/netI     0.0431
_diffrn_reflns_Laue_measured_fraction_full 0.992
_diffrn_reflns_Laue_measured_fraction_max 0.972
_diffrn_reflns_limit_h_max       23
_diffrn_reflns_limit_h_min       -14
_diffrn_reflns_limit_k_max       21
_diffrn_reflns_limit_k_min       -22
_diffrn_reflns_limit_l_max       24
_diffrn_reflns_limit_l_min       -24
_diffrn_reflns_number            13346
_diffrn_reflns_point_group_measured_fraction_full 0.992
_diffrn_reflns_point_group_measured_fraction_max 0.972
_diffrn_reflns_theta_full        67.684
_diffrn_reflns_theta_max         70.788
_diffrn_reflns_theta_min         3.892
_diffrn_ambient_environment      N~2~
_diffrn_ambient_temperature      110(2)
_diffrn_detector                 'CCD plate'
_diffrn_detector_area_resol_mean 16.1450
_diffrn_detector_type            Eos
_diffrn_measured_fraction_theta_full 0.992
_diffrn_measured_fraction_theta_max 0.972
_diffrn_measurement_details      
;
List of Runs (angles in degrees, time in seconds):

  # Type    Start    End  Width  t~exp~   \w     \q     \k     \f   Frames
#--------------------------------------------------------------------------
  1  \w    -25.00  10.00   1.00    7.50    --    0.00  77.00  30.00   35
  2  \w     -5.00  42.00   1.00    7.50    --    0.00  77.00  90.00   47
  3  \w    -20.00   8.00   1.00    7.50    --    0.00 -77.00 -90.00   28
  4  \w    -14.00  56.00   1.00   30.00    --   54.00 -57.00-120.00   70
  5  \w     29.00 105.00   1.00   30.00    --   54.00-125.00-180.00   76
  6  \w     27.00  53.00   1.00   30.00    --   54.00-125.00  60.00   26
  7  \w      4.00 121.00   1.00   30.00    --   54.00   0.00-120.00  117
  8  \w    108.00 173.00   1.00  120.00    --  108.00  77.00-180.00   65
  9  \w    103.00 171.00   1.00  120.00    --  108.00  77.00 -90.00   68
 10  \w    103.00 142.00   1.00  120.00    --  108.00  77.00  60.00   39
 11  \w     46.00  98.00   1.00  120.00    --  108.00 -91.00  60.00   52
 12  \w    103.00 165.00   1.00  120.00    --  108.00  77.00 -30.00   62
 13  \w    108.00 138.00   1.00  120.00    --  108.00 111.00  30.00   30
 14  \w     61.00 146.00   1.00  120.00    --  108.00 178.00  60.00   85
 15  \w     40.00 107.00   1.00  120.00    --  108.00 -91.00-180.00   67
 16  \w    150.00 177.00   1.00  120.00    --  108.00 111.00  30.00   27
 17  \w     44.00 104.00   1.00  120.00    --  108.00-111.00  30.00   60
;
_diffrn_measurement_device       'four-circle diffractometer'
_diffrn_measurement_device_type  'SuperNova, Dual, Cu at home/near, Eos'
_diffrn_measurement_method       '\w scans'
_diffrn_orient_matrix_type       
'CrysAlisPro convention (1999,Acta A55,543-557)'
_diffrn_orient_matrix_UB_11      -0.0166080000
_diffrn_orient_matrix_UB_12      -0.0542843000
_diffrn_orient_matrix_UB_13      0.0543466000
_diffrn_orient_matrix_UB_21      -0.0096431000
_diffrn_orient_matrix_UB_22      -0.0603526000
_diffrn_orient_matrix_UB_23      -0.0514220000
_diffrn_orient_matrix_UB_31      0.0766688000
_diffrn_orient_matrix_UB_32      -0.0192928000
_diffrn_orient_matrix_UB_33      0.0083898000
_diffrn_radiation_monochromator  mirror
_diffrn_radiation_probe          x-ray
_diffrn_radiation_type           'Cu K\a'
_diffrn_radiation_wavelength     1.54184
_diffrn_source                   'micro-focus sealed X-ray tube'
_diffrn_source_type              'SuperNova (Cu) X-ray Source'
_diffrn_special_details          ?
_reflns_Friedel_coverage         0.000
_reflns_Friedel_fraction_full    .
_reflns_Friedel_fraction_max     .
_reflns_number_gt                4573
_reflns_number_total             6905
_reflns_special_details          
;
 Reflections were merged by SHELXL according to the crystal
 class for the calculation of statistics and refinement.
 
 _reflns_Friedel_fraction is defined as the number of unique
 Friedel pairs measured divided by the number that would be
 possible theoretically, ignoring centric projections and
 systematic absences.
;
_reflns_threshold_expression     'I > 2\s(I)'
_computing_cell_refinement       'CrysAlisPro 1.171.39.46 (Rigaku OD, 2018)'
_computing_data_collection       'CrysAlisPro 1.171.39.46 (Rigaku OD, 2018)'
_computing_data_reduction        'CrysAlisPro 1.171.39.46 (Rigaku OD, 2018)'
_computing_molecular_graphics    'Olex2 1.5 (Dolomanov et al., 2009)'
_computing_publication_material  'Olex2 1.5 (Dolomanov et al., 2009)'
_computing_structure_refinement  'SHELXL 2018/3 (Sheldrick, 2015)'
_computing_structure_solution    'SHELXT 2018/2 (Sheldrick, 2018)'
_refine_diff_density_max         1.577
_refine_diff_density_min         -0.635
_refine_diff_density_rms         0.152
_refine_ls_extinction_coef       .
_refine_ls_extinction_method     none
_refine_ls_goodness_of_fit_ref   1.090
_refine_ls_hydrogen_treatment    constr
_refine_ls_matrix_type           full
_refine_ls_number_parameters     648
_refine_ls_number_reflns         6905
_refine_ls_number_restraints     858
_refine_ls_R_factor_all          0.1319
_refine_ls_R_factor_gt           0.0946
_refine_ls_restrained_S_all      1.047
_refine_ls_shift/su_max          0.000
_refine_ls_shift/su_mean         0.000
_refine_ls_structure_factor_coef Fsqd
_refine_ls_weighting_details     
'w=1/[\s^2^(Fo^2^)+(0.1070P)^2^+62.9053P] where P=(Fo^2^+2Fc^2^)/3'
_refine_ls_weighting_scheme      calc
_refine_ls_wR_factor_gt          0.2460
_refine_ls_wR_factor_ref         0.2755
_refine_special_details          
'In the model, the cation is disordered over two positions, centred on Rh1 and Rh1A, which are related by a 180 degree rotation of the cation in the Rh1-P1-P2 plane; their respective occupancies were allowed to freely refine, converging at a final ratio of 0.844(4):0.156(4). The P(cyclohexyl)2 groups are shared between the two orientations, whereas the ethene and ligand P(CH2)2P backbone units are unique. The minor orientation of the ligand P(CH2)2P backbone could not be located due to its expected proximity to Rh1, and therefore the residual electron density has been accounted for by incorporation into the major orientation. Within the ethene units, chemically equivalent 1,2 C-C and C-Rh distances were restrained to be approximately equal. One of the cyclohexyl groups, centred on C10, was modelled as being disordered over two orientations; their respective occupancies were allowed to freely refine, converging at a final ratio of 0.572(12):0.428(12). Chemically equivalent 1,2 C-C and C-P distances within all cyclohexyl groups were restrained to be approximately equal. Similarity thermal parameter restraints were applied to the two orientations of the disordered cyclohexyl group and the ethene units to aid refinement. Within the anion, two SF5 groups centred on S1 and S2 were modelled as being disordered over two orientations; their respective occupancies were allowed to freely refine, converging at a final ratio of 0.775(16):0.225(16) and 0.844(4): 0.156(4). Chemically equivalent 1,2 C-S and S-F distances within the anion were restrained to be approximately equal. Similarity thermal parameter restraints were applied to the two orientations of both disordered SF5 groups to aid refinement.'
_olex2_refinement_description    
;
1. Fixed Uiso
 At 1.2 times of:
  All C(H) groups, All C(H,H) groups
2. Restrained distances
 S4-C26 \\sim S3-C24 \\sim S1A-C18 \\sim S1-C18 \\sim S2A-C20 \\sim S2-C20
 with sigma of 0.02
 C2-C1 \\sim C1A-C2A
 with sigma of 0.02
 S4-F18 \\sim S4-F17 \\sim S4-F16 \\sim S4-F19 \\sim S3-F14 \\sim S3-F13 \\sim
S3-F11 \\sim S3-F12 \\sim S1A-
 F3A \\sim S1-F3 \\sim S1A-F2A \\sim S1-F2 \\sim S1-F1 \\sim S1A-F1A \\sim
S1-F4 \\sim S1A-F4A \\sim S2-F7 ~
 S2A-F7A \\sim S2A-F8A \\sim S2-F8 \\sim S2A-F9A \\sim S2-F9 \\sim S2-F6 \\sim
S2A-F6A
 with sigma of 0.02
 S3-F15 \\sim S4-F20 \\sim S2-F10 \\sim S2A-F10A \\sim S1A-F5A \\sim S1-F5
 with sigma of 0.02
 Rh1-C2 \\sim Rh1-C1 \\sim Rh1A-C2A \\sim Rh1A-C1A
 with sigma of 0.02
 C12A-C11A \\sim C12-C11 \\sim C14-C15 \\sim C14A-C15A \\sim C6-C5 \\sim C9-C8
 with sigma of 0.02
 P1-C4 \\sim P1-C10
 with sigma of 0.02
 C6-C7 \\sim C8-C7 \\sim C13A-C14A \\sim C12A-C13A \\sim C14-C13 \\sim C12-C13
 with sigma of 0.02
 C9-C4 \\sim C4-C5 \\sim C15A-C10 \\sim C15-C10 \\sim C11A-C10 \\sim C11-C10
 with sigma of 0.02
3. Uiso/Uaniso restraints and constraints
S2 \\sim S2A \\sim F6 \\sim F6A \\sim F7 \\sim F7A \\sim F8 \\sim F8A \\sim F9
\\sim F9A \\sim F10 \\sim F10A: within 2A with sigma of 0.02 and sigma for
terminal atoms of 0.04 within 2A
S1A \\sim S1 \\sim F1A \\sim F1 \\sim F2A \\sim F2 \\sim F3A \\sim F3 \\sim F4A
\\sim F4 \\sim F5A \\sim F5: within 2A with sigma of 0.02 and sigma for
terminal atoms of 0.04 within 2A
C1 \\sim C2: within 2A with sigma of 0.01 and sigma for terminal atoms of 0.02
within 2A
C1A \\sim C2A: within 2A with sigma of 0.04 and sigma for terminal atoms of
0.08 within 2A
C10 \\sim C11 \\sim C11A \\sim C12 \\sim C12A \\sim C13 \\sim C13A \\sim C14
\\sim C14A \\sim C15 \\sim C15A: within 2A with sigma of 0.04 and sigma for
terminal atoms of 0.08 within 2A
4. Others
 Sof(C1A)=Sof(H1AA)=Sof(H1AB)=Sof(C2A)=Sof(H2AA)=Sof(H2AB)=Sof(S2A)=Sof(F6A)=
 Sof(F7A)=Sof(F8A)=Sof(F9A)=Sof(F10A)=1-FVAR(1)
 Sof(Rh1A)=0.5*(1-FVAR(2))
 Sof(Rh1)=0.5*FVAR(2)
 Sof(C1)=Sof(H1A)=Sof(H1B)=Sof(C2)=Sof(H2A)=Sof(H2B)=Sof(S2)=Sof(F6)=Sof(F7)=
 Sof(F8)=Sof(F9)=Sof(F10)=FVAR(1)
 Sof(S1)=Sof(F1)=Sof(F2)=Sof(F3)=Sof(F4)=Sof(F5)=1-FVAR(2)
 Sof(S1A)=Sof(F1A)=Sof(F2A)=Sof(F3A)=Sof(F4A)=Sof(F5A)=FVAR(2)
 Sof(H10A)=Sof(C11A)=Sof(H11C)=Sof(H11D)=Sof(C12A)=Sof(H12C)=Sof(H12D)=
 Sof(C13A)=Sof(H13C)=Sof(H13D)=Sof(C14A)=Sof(H14C)=Sof(H14D)=Sof(C15A)=
 Sof(H15C)=Sof(H15D)=1-FVAR(3)
 Sof(H10)=Sof(C11)=Sof(H11A)=Sof(H11B)=Sof(C12)=Sof(H12A)=Sof(H12B)=Sof(C13)=
 Sof(H13A)=Sof(H13B)=Sof(C14)=Sof(H14A)=Sof(H14B)=Sof(C15)=Sof(H15A)=Sof(H15B)=
 FVAR(3)
5.a Riding coordinates:
 C1(H1A,H1B), C1A(H1AA,H1AB), C2(H2A,H2B), C2A(H2AA,H2AB)
5.b Ternary CH refined with riding coordinates:
 C4(H4), C10(H10), C10(H10A)
5.c Secondary CH2 refined with riding coordinates:
 C5(H5A,H5B), C6(H6A,H6B), C7(H7A,H7B), C8(H8A,H8B), C9(H9A,H9B), C11(H11A,
 H11B), C11A(H11C,H11D), C12(H12A,H12B), C12A(H12C,H12D), C13(H13A,H13B),
 C13A(H13C,H13D), C14(H14A,H14B), C14A(H14C,H14D), C15(H15A,H15B), C15A(H15C,
 H15D)
5.d Aromatic/amide H refined with riding coordinates:
 C17(H17), C19(H19), C21(H21), C23(H23), C25(H25), C27(H27)
;
_atom_sites_solution_hydrogens   geom
_atom_sites_solution_primary     direct
_atom_sites_solution_secondary   difmap
loop_
_atom_site_label
_atom_site_type_symbol
_atom_site_fract_x
_atom_site_fract_y
_atom_site_fract_z
_atom_site_U_iso_or_equiv
_atom_site_adp_type
_atom_site_occupancy
_atom_site_site_symmetry_order
_atom_site_calc_flag
_atom_site_refinement_flags_posn
_atom_site_refinement_flags_adp
_atom_site_refinement_flags_occupancy
_atom_site_disorder_assembly
_atom_site_disorder_group
Rh1 Rh 1.000000 0.32349(10) 0.750000 0.0811(6) Uani 0.844(4) 2 d DS T P A .
Rh1A Rh 1.000000 0.1383(5) 0.750000 0.081(3) Uani 0.156(4) 2 d DS T P A 2
P1 P 0.98304(11) 0.22983(18) 0.82260(10) 0.0760(8) Uani 1 1 d D . . . .
C1 C 1.0403(14) 0.4091(13) 0.6835(13) 0.170(9) Uani 0.844(4) 1 d D U P A 1
H1A H 1.068448 0.448881 0.702874 0.204 Uiso 0.844(4) 1 d R U P A 1
H1B H 1.061638 0.391271 0.643484 0.204 Uiso 0.844(4) 1 d R U P A 1
C1A C 1.026(4) 0.053(4) 0.826(4) 0.12(3) Uiso 0.156(4) 1 d D U P A 2
H1AA H 1.045285 0.007237 0.809548 0.148 Uiso 0.156(4) 1 d R U P A 2
H1AB H 1.049485 0.071107 0.866158 0.148 Uiso 0.156(4) 1 d R U P A 2
C2 C 0.9767(14) 0.4150(13) 0.6794(13) 0.173(9) Uani 0.844(4) 1 d D U P A 1
H2A H 0.950561 0.402102 0.638618 0.208 Uiso 0.844(4) 1 d R U P A 1
H2B H 0.957391 0.459712 0.698008 0.208 Uiso 0.844(4) 1 d R U P A 1
C2A C 0.963(4) 0.059(4) 0.824(3) 0.10(2) Uiso 0.156(4) 1 d D U P A 2
H2AA H 0.941570 0.080407 0.863042 0.123 Uiso 0.156(4) 1 d R U P A 2
H2AB H 0.937370 0.016557 0.806462 0.123 Uiso 0.156(4) 1 d R U P A 2
C3 C 1.0083(8) 0.1431(8) 0.7886(6) 0.097(5) Uani 1 1 d . . . B 1
C4 C 1.0359(4) 0.2377(7) 0.8988(4) 0.084(3) Uani 1 1 d D . . . .
H4 H 1.021937 0.283678 0.920434 0.101 Uiso 1 1 calc R U . . .
C5 C 1.1115(4) 0.2456(8) 0.8846(4) 0.090(4) Uani 1 1 d D . . . .
H5A H 1.117338 0.284272 0.851805 0.108 Uiso 1 1 calc R U . . .
H5B H 1.128825 0.199615 0.866556 0.108 Uiso 1 1 calc R U . . .
C6 C 1.1527(5) 0.2649(7) 0.9486(5) 0.092(4) Uani 1 1 d D . . . .
H6A H 1.201877 0.270032 0.939458 0.110 Uiso 1 1 calc R U . . .
H6B H 1.136410 0.311715 0.965718 0.110 Uiso 1 1 calc R U . . .
C7 C 1.1441(4) 0.2069(7) 0.9986(5) 0.089(3) Uani 1 1 d D . . . .
H7A H 1.169719 0.220356 1.039515 0.107 Uiso 1 1 calc R U . . .
H7B H 1.163346 0.160784 0.982636 0.107 Uiso 1 1 calc R U . . .
C8 C 1.0693(4) 0.1964(8) 1.0122(4) 0.100(4) Uani 1 1 d D . . . .
H8A H 1.050840 0.241212 1.031600 0.120 Uiso 1 1 calc R U . . .
H8B H 1.064274 0.156409 1.043884 0.120 Uiso 1 1 calc R U . . .
C9 C 1.0284(5) 0.1784(8) 0.9477(5) 0.103(4) Uani 1 1 d D . . . .
H9A H 1.045367 0.132314 0.929603 0.124 Uiso 1 1 calc R U . . .
H9B H 0.979309 0.172100 0.956708 0.124 Uiso 1 1 calc R U . . .
C10 C 0.8934(4) 0.2203(7) 0.8480(4) 0.082(3) Uani 1 1 d D U . . .
H10 H 0.893025 0.172754 0.871503 0.098 Uiso 0.572(12) 1 calc R U P C 1
H10A H 0.890290 0.250982 0.888020 0.098 Uiso 0.428(12) 1 calc R U P C 2
C11 C 0.8697(7) 0.2723(12) 0.8959(9) 0.104(7) Uani 0.572(12) 1 d D U P C 1
H11A H 0.870908 0.321490 0.876615 0.125 Uiso 0.572(12) 1 calc R U P C 1
H11B H 0.902050 0.271810 0.934429 0.125 Uiso 0.572(12) 1 calc R U P C 1
C11A C 0.8466(12) 0.256(2) 0.7968(11) 0.089(7) Uani 0.428(12) 1 d D U P C 2
H11C H 0.842778 0.225718 0.756968 0.107 Uiso 0.428(12) 1 calc R U P C 2
H11D H 0.864786 0.304151 0.784939 0.107 Uiso 0.428(12) 1 calc R U P C 2
C12 C 0.7960(7) 0.2575(14) 0.9193(7) 0.092(6) Uani 0.572(12) 1 d D U P C 1
H12A H 0.794494 0.209662 0.941199 0.111 Uiso 0.572(12) 1 calc R U P C 1
H12B H 0.783188 0.295074 0.951091 0.111 Uiso 0.572(12) 1 calc R U P C 1
C12A C 0.7750(12) 0.2643(15) 0.8275(16) 0.105(7) Uani 0.428(12) 1 d D U P C 2
H12C H 0.778129 0.297812 0.865187 0.125 Uiso 0.428(12) 1 calc R U P C 2
H12D H 0.741189 0.283896 0.794748 0.125 Uiso 0.428(12) 1 calc R U P C 2
C13 C 0.7461(8) 0.2585(11) 0.8612(7) 0.075(5) Uani 0.572(12) 1 d D U P C 1
H13A H 0.745480 0.307472 0.841509 0.090 Uiso 0.572(12) 1 calc R U P C 1
H13B H 0.699504 0.247763 0.875869 0.090 Uiso 0.572(12) 1 calc R U P C 1
C13A C 0.7534(10) 0.1897(15) 0.8493(13) 0.086(6) Uani 0.428(12) 1 d D U P C 2
H13C H 0.707683 0.192958 0.868242 0.103 Uiso 0.428(12) 1 calc R U P C 2
H13D H 0.749473 0.157263 0.810810 0.103 Uiso 0.428(12) 1 calc R U P C 2
C14 C 0.7654(8) 0.2031(14) 0.8102(10) 0.093(6) Uani 0.572(12) 1 d D U P C 1
H14A H 0.735137 0.209486 0.770634 0.112 Uiso 0.572(12) 1 calc R U P C 1
H14B H 0.757758 0.153749 0.827366 0.112 Uiso 0.572(12) 1 calc R U P C 1
C14A C 0.8031(9) 0.1576(17) 0.8988(10) 0.091(7) Uani 0.428(12) 1 d D U P C 2
H14C H 0.785442 0.110349 0.913890 0.109 Uiso 0.428(12) 1 calc R U P C 2
H14D H 0.807986 0.190176 0.937118 0.109 Uiso 0.428(12) 1 calc R U P C 2
C15 C 0.8414(7) 0.2102(16) 0.7909(8) 0.088(6) Uani 0.572(12) 1 d D U P C 1
H15A H 0.853903 0.166098 0.766498 0.105 Uiso 0.572(12) 1 calc R U P C 1
H15B H 0.845096 0.251978 0.760930 0.105 Uiso 0.572(12) 1 calc R U P C 1
C15A C 0.8745(9) 0.1464(11) 0.8685(9) 0.082(7) Uani 0.428(12) 1 d D U P C 2
H15C H 0.908409 0.126897 0.901193 0.098 Uiso 0.428(12) 1 calc R U P C 2
H15D H 0.871129 0.113076 0.830592 0.098 Uiso 0.428(12) 1 calc R U P C 2
S1A S 0.6934(12) 0.4514(14) 0.6804(8) 0.084(5) Uani 0.225(16) 1 d D U P D 2
S1 S 0.7178(3) 0.4229(4) 0.6838(2) 0.0682(14) Uani 0.775(16) 1 d D U P D 1
S2 S 0.6171(3) 0.4351(4) 0.9314(2) 0.097(2) Uani 0.844(4) 1 d D U P A 1
S2A S 0.632(2) 0.416(2) 0.9359(9) 0.095(6) Uani 0.156(4) 1 d D U P A 2
S3 S 0.68534(10) 0.09552(14) 0.63082(11) 0.0682(6) Uani 1 1 d D . . . .
S4 S 0.41278(11) 0.09068(16) 0.54837(11) 0.0752(7) Uani 1 1 d D . . . .
F1A F 0.711(2) 0.3762(19) 0.6489(16) 0.088(7) Uani 0.225(16) 1 d D U P D 2
F1 F 0.7331(4) 0.3421(5) 0.6630(4) 0.077(3) Uani 0.775(16) 1 d D U P D 1
F2A F 0.7620(15) 0.451(2) 0.7243(18) 0.085(8) Uani 0.225(16) 1 d D U P D 2
F2 F 0.7794(4) 0.4195(7) 0.7362(5) 0.082(3) Uani 0.775(16) 1 d D U P D 1
F3A F 0.6733(19) 0.5290(16) 0.706(2) 0.098(10) Uani 0.225(16) 1 d D U P D 2
F3 F 0.7072(5) 0.5064(5) 0.7021(5) 0.082(3) Uani 0.775(16) 1 d D U P D 1
F4A F 0.6295(17) 0.453(3) 0.6315(15) 0.090(10) Uani 0.225(16) 1 d D U P D 2
F4 F 0.6618(6) 0.4281(6) 0.6282(4) 0.082(3) Uani 0.775(16) 1 d D U P D 1
F5A F 0.7385(18) 0.487(2) 0.6267(13) 0.090(7) Uani 0.225(16) 1 d D U P D 2
F5 F 0.7711(5) 0.4481(7) 0.6326(4) 0.097(3) Uani 0.775(16) 1 d D U P D 1
F6 F 0.6183(4) 0.5164(5) 0.9045(5) 0.102(3) Uani 0.844(4) 1 d D U P A 1
F6A F 0.645(3) 0.500(3) 0.924(3) 0.096(9) Uani 0.156(4) 1 d D U P A 2
F7 F 0.6979(4) 0.4335(5) 0.9359(5) 0.090(3) Uani 0.844(4) 1 d D U P A 1
F7A F 0.710(2) 0.395(3) 0.937(3) 0.100(10) Uani 0.156(4) 1 d D U P A 2
F8 F 0.6144(6) 0.3571(6) 0.9631(5) 0.102(4) Uani 0.844(4) 1 d D U P A 1
F8A F 0.632(3) 0.333(2) 0.953(2) 0.084(10) Uani 0.156(4) 1 d D U P A 2
F9 F 0.5367(4) 0.4379(10) 0.9321(6) 0.116(5) Uani 0.844(4) 1 d D U P A 1
F9A F 0.555(2) 0.434(6) 0.950(4) 0.105(10) Uani 0.156(4) 1 d D U P A 2
F10 F 0.6184(6) 0.4670(7) 1.0031(4) 0.130(5) Uani 0.844(4) 1 d D U P A 1
F10A F 0.642(3) 0.432(3) 1.0116(12) 0.093(9) Uani 0.156(4) 1 d D U P A 2
F11 F 0.6823(3) 0.1026(3) 0.5538(2) 0.0841(17) Uani 1 1 d D . . . .
F12 F 0.6631(3) 0.0133(3) 0.6246(3) 0.0825(16) Uani 1 1 d D . . . .
F13 F 0.6946(3) 0.0862(3) 0.7068(2) 0.0800(16) Uani 1 1 d D . . . .
F14 F 0.7142(2) 0.1752(3) 0.6372(3) 0.0876(18) Uani 1 1 d D . . . .
F15 F 0.7618(3) 0.0695(4) 0.6254(3) 0.097(2) Uani 1 1 d D . . . .
F16 F 0.4388(3) 0.0098(3) 0.5549(3) 0.0941(18) Uani 1 1 d D . . . .
F17 F 0.4576(3) 0.0996(4) 0.4858(2) 0.0867(18) Uani 1 1 d D . . . .
F18 F 0.3825(3) 0.1688(3) 0.5382(3) 0.0884(18) Uani 1 1 d D . . . .
F19 F 0.3644(3) 0.0786(4) 0.6070(3) 0.098(2) Uani 1 1 d D . . . .
F20 F 0.3539(3) 0.0627(4) 0.5008(3) 0.110(2) Uani 1 1 d D . . . .
C16 C 0.5624(3) 0.3166(4) 0.7702(3) 0.0463(16) Uani 1 1 d . . . . .
C17 C 0.6071(4) 0.3428(4) 0.7251(4) 0.0514(17) Uani 1 1 d . . . . .
H17 H 0.605071 0.324494 0.681688 0.062 Uiso 1 1 calc R U . . .
C18 C 0.6553(4) 0.3960(5) 0.7430(4) 0.059(2) Uani 1 1 d D . . . .
C19 C 0.6593(4) 0.4243(5) 0.8042(4) 0.062(2) Uani 1 1 d . . . . .
H19 H 0.691481 0.461265 0.815666 0.075 Uiso 1 1 calc R U . . .
C20 C 0.6150(4) 0.3973(5) 0.8495(4) 0.060(2) Uani 1 1 d D . . . .
C21 C 0.5680(3) 0.3439(4) 0.8336(4) 0.0502(17) Uani 1 1 d . . . . .
H21 H 0.539244 0.325517 0.866017 0.060 Uiso 1 1 calc R U . . .
C22 C 0.5180(3) 0.2040(4) 0.6905(3) 0.0456(16) Uani 1 1 d . . . . .
C23 C 0.5846(3) 0.1774(4) 0.6836(3) 0.0489(17) Uani 1 1 d . . . . .
H23 H 0.621119 0.195006 0.711358 0.059 Uiso 1 1 calc R U . . .
C24 C 0.5977(3) 0.1258(5) 0.6368(4) 0.0548(19) Uani 1 1 d D . . . .
C25 C 0.5480(4) 0.0986(5) 0.5945(4) 0.0569(19) Uani 1 1 d . . . . .
H25 H 0.558113 0.064024 0.561853 0.068 Uiso 1 1 calc R U . . .
C26 C 0.4820(4) 0.1246(5) 0.6022(4) 0.0558(19) Uani 1 1 d D . . . .
C27 C 0.4668(3) 0.1758(4) 0.6485(3) 0.0487(17) Uani 1 1 d . . . . .
H27 H 0.420863 0.192131 0.651729 0.058 Uiso 1 1 calc R U . . .
B1 B 0.500000 0.2608(7) 0.750000 0.044(2) Uani 1 2 d S T P . .

loop_
_atom_site_aniso_label
_atom_site_aniso_U_11
_atom_site_aniso_U_22
_atom_site_aniso_U_33
_atom_site_aniso_U_23
_atom_site_aniso_U_13
_atom_site_aniso_U_12
Rh1 0.0527(6) 0.1484(14) 0.0423(6) 0.000 0.0031(4) 0.000
Rh1A 0.058(4) 0.097(6) 0.087(7) 0.000 -0.002(6) 0.000
P1 0.0506(11) 0.135(2) 0.0426(10) 0.0008(12) 0.0051(8) 0.0067(13)
C1 0.23(3) 0.127(13) 0.152(13) 0.030(10) 0.03(2) -0.03(2)
C2 0.24(3) 0.132(13) 0.145(12) 0.035(10) 0.00(2) -0.03(2)
C3 0.073(8) 0.152(13) 0.064(7) -0.009(7) 0.002(7) 0.025(7)
C4 0.045(4) 0.162(11) 0.046(4) 0.001(5) 0.002(3) 0.003(5)
C5 0.048(5) 0.167(12) 0.057(5) -0.005(6) 0.003(4) -0.025(6)
C6 0.069(6) 0.138(11) 0.068(6) -0.010(6) -0.001(5) -0.024(6)
C7 0.044(4) 0.153(11) 0.069(6) 0.004(6) -0.008(4) 0.005(6)
C8 0.050(5) 0.192(14) 0.056(5) 0.021(7) 0.001(4) 0.006(6)
C9 0.050(5) 0.187(14) 0.072(6) 0.045(8) -0.003(4) -0.008(6)
C10 0.044(4) 0.158(10) 0.044(4) 0.002(5) 0.002(3) 0.009(5)
C11 0.036(7) 0.201(19) 0.074(10) -0.038(12) 0.003(7) -0.001(10)
C11A 0.059(11) 0.146(19) 0.062(12) 0.014(14) 0.006(10) 0.017(14)
C12 0.046(8) 0.167(16) 0.063(9) -0.022(10) 0.007(7) -0.004(9)
C12A 0.068(12) 0.152(16) 0.094(13) -0.002(14) 0.003(12) 0.000(13)
C13 0.046(8) 0.121(14) 0.058(8) -0.006(9) 0.003(6) -0.003(8)
C13A 0.045(10) 0.139(17) 0.074(13) 0.007(14) 0.005(10) -0.033(11)
C14 0.052(9) 0.153(15) 0.074(10) -0.020(11) -0.003(8) -0.002(10)
C14A 0.059(11) 0.141(18) 0.072(12) 0.015(13) 0.005(10) -0.018(12)
C15 0.042(8) 0.160(17) 0.061(9) -0.017(11) -0.008(7) 0.015(10)
C15A 0.053(10) 0.15(2) 0.044(9) 0.006(11) -0.001(8) -0.002(12)
S1A 0.074(9) 0.108(10) 0.069(7) 0.028(7) 0.005(7) -0.035(8)
S1 0.057(2) 0.091(3) 0.0568(18) 0.004(2) 0.0094(16) -0.025(2)
S2 0.092(4) 0.132(5) 0.069(2) -0.043(2) 0.0308(19) -0.062(3)
S2A 0.091(11) 0.132(12) 0.064(9) -0.035(9) 0.015(8) -0.057(10)
S3 0.0496(11) 0.0851(16) 0.0698(13) -0.0023(11) 0.0013(9) 0.0257(10)
S4 0.0595(12) 0.103(2) 0.0620(12) -0.0299(12) -0.0122(10) 0.0008(12)
F1A 0.084(15) 0.121(17) 0.060(12) 0.001(14) 0.024(12) -0.022(14)
F1 0.055(4) 0.099(7) 0.078(5) -0.011(5) 0.029(4) -0.012(4)
F2A 0.071(15) 0.112(17) 0.075(14) 0.016(14) 0.016(12) -0.035(13)
F2 0.049(4) 0.123(9) 0.075(5) 0.002(5) 0.006(3) -0.032(5)
F3A 0.079(19) 0.10(2) 0.120(19) 0.037(16) 0.003(17) -0.014(16)
F3 0.089(6) 0.073(6) 0.083(5) 0.012(4) 0.004(5) -0.035(5)
F4A 0.09(2) 0.12(2) 0.059(13) 0.035(14) -0.010(15) -0.037(17)
F4 0.089(6) 0.103(8) 0.054(4) 0.017(4) -0.004(5) -0.030(5)
F5A 0.087(14) 0.111(16) 0.072(12) 0.031(12) 0.009(11) -0.044(12)
F5 0.089(6) 0.128(8) 0.076(5) 0.006(5) 0.030(4) -0.043(6)
F6 0.086(6) 0.102(6) 0.121(8) -0.051(5) 0.033(5) -0.045(5)
F6A 0.090(18) 0.127(18) 0.072(15) -0.039(15) 0.007(15) -0.057(16)
F7 0.087(5) 0.124(7) 0.060(4) -0.019(5) -0.002(4) -0.055(5)
F7A 0.094(18) 0.13(2) 0.077(17) -0.032(19) 0.007(15) -0.046(19)
F8 0.111(8) 0.153(9) 0.044(4) -0.020(5) 0.021(4) -0.061(7)
F8A 0.091(19) 0.13(2) 0.033(15) -0.019(16) 0.000(15) -0.046(17)
F9 0.087(6) 0.144(8) 0.122(10) -0.081(8) 0.063(6) -0.061(7)
F9A 0.104(18) 0.144(18) 0.067(16) -0.044(16) 0.013(15) -0.061(17)
F10 0.138(9) 0.171(10) 0.085(5) -0.064(6) 0.056(5) -0.083(7)
F10A 0.102(17) 0.127(19) 0.051(14) -0.036(14) 0.004(13) -0.041(16)
F11 0.072(3) 0.111(5) 0.071(3) 0.006(3) 0.020(3) 0.034(3)
F12 0.084(4) 0.079(4) 0.085(4) -0.006(3) 0.001(3) 0.025(3)
F13 0.065(3) 0.104(4) 0.070(3) -0.008(3) -0.014(2) 0.040(3)
F14 0.036(2) 0.104(4) 0.124(5) -0.013(4) 0.007(3) 0.016(2)
F15 0.057(3) 0.127(5) 0.107(4) -0.011(4) -0.002(3) 0.043(3)
F16 0.101(4) 0.092(4) 0.088(4) -0.032(3) -0.006(3) -0.011(3)
F17 0.080(3) 0.130(5) 0.049(3) -0.026(3) -0.010(2) 0.019(3)
F18 0.059(3) 0.129(5) 0.075(3) -0.036(3) -0.028(2) 0.021(3)
F19 0.064(3) 0.137(6) 0.093(4) -0.045(4) 0.008(3) -0.035(3)
F20 0.069(3) 0.161(7) 0.097(4) -0.066(4) -0.027(3) 0.004(4)
C16 0.027(3) 0.068(5) 0.044(3) -0.001(3) -0.005(2) 0.003(3)
C17 0.043(4) 0.065(5) 0.046(4) 0.001(3) -0.002(3) -0.008(3)
C18 0.052(4) 0.075(6) 0.050(4) -0.002(4) 0.001(3) -0.014(4)
C19 0.051(4) 0.074(6) 0.062(5) -0.004(4) 0.001(3) -0.022(4)
C20 0.050(4) 0.079(6) 0.051(4) -0.013(4) 0.007(3) -0.012(4)
C21 0.036(3) 0.065(5) 0.049(4) -0.003(3) 0.002(3) -0.008(3)
C22 0.033(3) 0.061(5) 0.043(3) -0.001(3) -0.003(3) 0.007(3)
C23 0.034(3) 0.064(5) 0.048(4) -0.001(3) -0.002(3) 0.006(3)
C24 0.043(4) 0.066(5) 0.055(4) 0.005(4) -0.002(3) 0.014(3)
C25 0.056(4) 0.065(5) 0.050(4) -0.006(4) 0.001(3) 0.013(4)
C26 0.041(4) 0.076(6) 0.049(4) -0.005(4) -0.005(3) 0.004(4)
C27 0.038(3) 0.066(5) 0.042(3) 0.003(3) -0.009(3) 0.000(3)
B1 0.026(4) 0.063(7) 0.042(5) 0.000 0.001(4) 0.000

_geom_special_details            
;
 All esds (except the esd in the dihedral angle between two l.s. planes)
 are estimated using the full covariance matrix.  The cell esds are taken
 into account individually in the estimation of esds in distances, angles
 and torsion angles; correlations between esds in cell parameters are only
 used when they are defined by crystal symmetry.  An approximate (isotropic)
 treatment of cell esds is used for estimating esds involving l.s. planes.
;
loop_
_geom_bond_atom_site_label_1
_geom_bond_atom_site_label_2
_geom_bond_distance
_geom_bond_site_symmetry_2
_geom_bond_publ_flag
Rh1 P1 2.312(3) . ?
Rh1 P1 2.312(3) 2_756 ?
Rh1 C1 2.248(16) . ?
Rh1 C1 2.248(16) 2_756 ?
Rh1 C2 2.256(16) 2_756 ?
Rh1 C2 2.256(16) . ?
Rh1A P1 2.283(8) . ?
Rh1A P1 2.283(8) 2_756 ?
Rh1A C1A 2.25(2) 2_756 ?
Rh1A C1A 2.25(2) . ?
Rh1A C2A 2.25(2) 2_756 ?
Rh1A C2A 2.25(2) . ?
P1 C3 1.820(15) . ?
P1 C4 1.842(8) . ?
P1 C10 1.855(8) . ?
C1 H1A 0.9900 . ?
C1 H1B 0.9900 . ?
C1 C2 1.25(3) . ?
C1A H1AA 0.9899 . ?
C1A H1AB 0.9903 . ?
C1A C2A 1.24(4) . ?
C2 H2A 0.9900 . ?
C2 H2B 0.9899 . ?
C2A H2AA 0.9898 . ?
C2A H2AB 0.9900 . ?
C3 C3 1.60(3) 2_756 ?
C4 H4 1.0000 . ?
C4 C5 1.522(10) . ?
C4 C9 1.493(12) . ?
C5 H5A 0.9900 . ?
C5 H5B 0.9900 . ?
C5 C6 1.552(11) . ?
C6 H6A 0.9900 . ?
C6 H6B 0.9900 . ?
C6 C7 1.494(12) . ?
C7 H7A 0.9900 . ?
C7 H7B 0.9900 . ?
C7 C8 1.512(10) . ?
C8 H8A 0.9900 . ?
C8 H8B 0.9900 . ?
C8 C9 1.552(11) . ?
C9 H9A 0.9900 . ?
C9 H9B 0.9900 . ?
C10 H10 1.0000 . ?
C10 H10A 1.0000 . ?
C10 C11 1.461(14) . ?
C10 C11A 1.514(15) . ?
C10 C15 1.529(13) . ?
C10 C15A 1.476(15) . ?
C11 H11A 0.9900 . ?
C11 H11B 0.9900 . ?
C11 C12 1.561(14) . ?
C11A H11C 0.9900 . ?
C11A H11D 0.9900 . ?
C11A C12A 1.562(16) . ?
C12 H12A 0.9900 . ?
C12 H12B 0.9900 . ?
C12 C13 1.506(14) . ?
C12A H12C 0.9900 . ?
C12A H12D 0.9900 . ?
C12A C13A 1.511(16) . ?
C13 H13A 0.9900 . ?
C13 H13B 0.9900 . ?
C13 C14 1.520(15) . ?
C13A H13C 0.9900 . ?
C13A H13D 0.9900 . ?
C13A C14A 1.497(16) . ?
C14 H14A 0.9900 . ?
C14 H14B 0.9900 . ?
C14 C15 1.556(15) . ?
C14A H14C 0.9900 . ?
C14A H14D 0.9900 . ?
C14A C15A 1.564(16) . ?
C15 H15A 0.9900 . ?
C15 H15B 0.9900 . ?
C15A H15C 0.9900 . ?
C15A H15D 0.9900 . ?
S1A F1A 1.575(15) . ?
S1A F2A 1.582(14) . ?
S1A F3A 1.578(15) . ?
S1A F4A 1.568(14) . ?
S1A F5A 1.577(14) . ?
S1A C18 1.822(12) . ?
S1 F1 1.581(8) . ?
S1 F2 1.579(8) . ?
S1 F3 1.601(9) . ?
S1 F4 1.549(9) . ?
S1 F5 1.577(7) . ?
S1 C18 1.823(8) . ?
S2 F6 1.597(9) . ?
S2 F7 1.578(8) . ?
S2 F8 1.581(9) . ?
S2 F9 1.571(8) . ?
S2 F10 1.583(7) . ?
S2 C20 1.815(8) . ?
S2A F6A 1.580(15) . ?
S2A F7A 1.579(15) . ?
S2A F8A 1.577(15) . ?
S2A F9A 1.576(15) . ?
S2A F10A 1.582(16) . ?
S2A C20 1.822(15) . ?
S3 F11 1.583(5) . ?
S3 F12 1.582(6) . ?
S3 F13 1.568(5) . ?
S3 F14 1.577(6) . ?
S3 F15 1.577(5) . ?
S3 C24 1.810(7) . ?
S4 F16 1.580(6) . ?
S4 F17 1.591(5) . ?
S4 F18 1.568(6) . ?
S4 F19 1.574(6) . ?
S4 F20 1.564(5) . ?
S4 C26 1.820(7) . ?
C16 C17 1.385(10) . ?
C16 C21 1.392(10) . ?
C16 B1 1.636(10) . ?
C17 H17 0.9500 . ?
C17 C18 1.397(10) . ?
C18 C19 1.358(11) . ?
C19 H19 0.9500 . ?
C19 C20 1.387(11) . ?
C20 C21 1.376(10) . ?
C21 H21 0.9500 . ?
C22 C23 1.403(9) . ?
C22 C27 1.394(9) . ?
C22 B1 1.655(10) . ?
C23 H23 0.9500 . ?
C23 C24 1.381(11) . ?
C24 C25 1.369(11) . ?
C25 H25 0.9500 . ?
C25 C26 1.392(10) . ?
C26 C27 1.379(11) . ?
C27 H27 0.9500 . ?

loop_
_geom_angle_atom_site_label_1
_geom_angle_atom_site_label_2
_geom_angle_atom_site_label_3
_geom_angle
_geom_angle_site_symmetry_1
_geom_angle_site_symmetry_3
_geom_angle_publ_flag
P1 Rh1 P1 83.32(15) . 2_756 ?
C1 Rh1 P1 167.7(7) . . ?
C1 Rh1 P1 94.1(8) 2_756 . ?
C1 Rh1 P1 167.7(7) 2_756 2_756 ?
C1 Rh1 P1 94.1(8) . 2_756 ?
C1 Rh1 C1 90.8(16) . 2_756 ?
C1 Rh1 C2 32.1(8) 2_756 2_756 ?
C1 Rh1 C2 32.1(8) . . ?
C1 Rh1 C2 78.3(8) 2_756 . ?
C1 Rh1 C2 78.3(8) . 2_756 ?
C2 Rh1 P1 160.1(7) 2_756 2_756 ?
C2 Rh1 P1 160.1(7) . . ?
C2 Rh1 P1 100.2(8) 2_756 . ?
C2 Rh1 P1 100.2(8) . 2_756 ?
C2 Rh1 C2 83.2(16) 2_756 . ?
P1 Rh1A P1 84.6(4) 2_756 . ?
C1A Rh1A P1 96(3) . . ?
C1A Rh1A P1 159(2) 2_756 . ?
C2A Rh1A P1 89(2) . . ?
C2A Rh1A P1 168.2(19) 2_756 . ?
C2A Rh1A C1A 32.0(9) . . ?
C2A Rh1A C1A 87(3) 2_756 . ?
C2A Rh1A C2A 99(4) 2_756 . ?
Rh1A P1 Rh1 96.04(19) . . ?
C3 P1 Rh1 111.3(4) . . ?
C3 P1 C4 104.0(6) . . ?
C3 P1 C10 107.3(6) . . ?
C4 P1 Rh1 113.4(4) . . ?
C4 P1 Rh1A 121.3(4) . . ?
C4 P1 C10 105.8(4) . . ?
C10 P1 Rh1 114.4(4) . . ?
C10 P1 Rh1A 106.0(4) . . ?
Rh1 C1 H1A 118.7 . . ?
Rh1 C1 H1B 116.0 . . ?
H1A C1 H1B 109.5 . . ?
C2 C1 Rh1 74.3(9) . . ?
C2 C1 H1A 119.8 . . ?
C2 C1 H1B 115.1 . . ?
Rh1A C1A H1AA 116.5 . . ?
Rh1A C1A H1AB 115.3 . . ?
H1AA C1A H1AB 113.1 . . ?
C2A C1A Rh1A 73.9(10) . . ?
C2A C1A H1AA 117.8 . . ?
C2A C1A H1AB 114.9 . . ?
Rh1 C2 H2A 116.5 . . ?
Rh1 C2 H2B 116.5 . . ?
C1 C2 Rh1 73.6(9) . . ?
C1 C2 H2A 120.9 . . ?
C1 C2 H2B 116.2 . . ?
H2A C2 H2B 109.5 . . ?
Rh1A C2A H2AA 116.5 . . ?
Rh1A C2A H2AB 116.1 . . ?
C1A C2A Rh1A 74.0(10) . . ?
C1A C2A H2AA 117.4 . . ?
C1A C2A H2AB 114.5 . . ?
H2AA C2A H2AB 113.1 . . ?
C3 C3 P1 109.3(6) 2_756 . ?
P1 C4 H4 106.7 . . ?
C5 C4 P1 111.1(6) . . ?
C5 C4 H4 106.7 . . ?
C9 C4 P1 116.3(7) . . ?
C9 C4 H4 106.7 . . ?
C9 C4 C5 108.7(8) . . ?
C4 C5 H5A 109.8 . . ?
C4 C5 H5B 109.8 . . ?
C4 C5 C6 109.5(7) . . ?
H5A C5 H5B 108.2 . . ?
C6 C5 H5A 109.8 . . ?
C6 C5 H5B 109.8 . . ?
C5 C6 H6A 109.6 . . ?
C5 C6 H6B 109.6 . . ?
H6A C6 H6B 108.1 . . ?
C7 C6 C5 110.2(9) . . ?
C7 C6 H6A 109.6 . . ?
C7 C6 H6B 109.6 . . ?
C6 C7 H7A 109.5 . . ?
C6 C7 H7B 109.5 . . ?
C6 C7 C8 110.7(9) . . ?
H7A C7 H7B 108.1 . . ?
C8 C7 H7A 109.5 . . ?
C8 C7 H7B 109.5 . . ?
C7 C8 H8A 109.7 . . ?
C7 C8 H8B 109.7 . . ?
C7 C8 C9 109.7(8) . . ?
H8A C8 H8B 108.2 . . ?
C9 C8 H8A 109.7 . . ?
C9 C8 H8B 109.7 . . ?
C4 C9 C8 110.7(10) . . ?
C4 C9 H9A 109.5 . . ?
C4 C9 H9B 109.5 . . ?
C8 C9 H9A 109.5 . . ?
C8 C9 H9B 109.5 . . ?
H9A C9 H9B 108.1 . . ?
P1 C10 H10 104.1 . . ?
P1 C10 H10A 105.4 . . ?
C11 C10 P1 117.0(8) . . ?
C11 C10 H10 104.1 . . ?
C11 C10 C15 112.1(12) . . ?
C11A C10 P1 108.3(11) . . ?
C11A C10 H10A 105.4 . . ?
C15 C10 P1 113.7(8) . . ?
C15 C10 H10 104.1 . . ?
C15A C10 P1 114.6(9) . . ?
C15A C10 H10A 105.4 . . ?
C15A C10 C11A 116.6(18) . . ?
C10 C11 H11A 108.7 . . ?
C10 C11 H11B 108.7 . . ?
C10 C11 C12 114.3(14) . . ?
H11A C11 H11B 107.6 . . ?
C12 C11 H11A 108.7 . . ?
C12 C11 H11B 108.7 . . ?
C10 C11A H11C 110.4 . . ?
C10 C11A H11D 110.4 . . ?
C10 C11A C12A 106.8(17) . . ?
H11C C11A H11D 108.6 . . ?
C12A C11A H11C 110.4 . . ?
C12A C11A H11D 110.4 . . ?
C11 C12 H12A 109.8 . . ?
C11 C12 H12B 109.8 . . ?
H12A C12 H12B 108.3 . . ?
C13 C12 C11 109.3(13) . . ?
C13 C12 H12A 109.8 . . ?
C13 C12 H12B 109.8 . . ?
C11A C12A H12C 110.3 . . ?
C11A C12A H12D 110.3 . . ?
H12C C12A H12D 108.5 . . ?
C13A C12A C11A 107(2) . . ?
C13A C12A H12C 110.3 . . ?
C13A C12A H12D 110.3 . . ?
C12 C13 H13A 109.3 . . ?
C12 C13 H13B 109.3 . . ?
C12 C13 C14 111.4(15) . . ?
H13A C13 H13B 108.0 . . ?
C14 C13 H13A 109.3 . . ?
C14 C13 H13B 109.3 . . ?
C12A C13A H13C 109.1 . . ?
C12A C13A H13D 109.1 . . ?
H13C C13A H13D 107.9 . . ?
C14A C13A C12A 112(2) . . ?
C14A C13A H13C 109.1 . . ?
C14A C13A H13D 109.1 . . ?
C13 C14 H14A 109.1 . . ?
C13 C14 H14B 109.1 . . ?
C13 C14 C15 112.6(17) . . ?
H14A C14 H14B 107.8 . . ?
C15 C14 H14A 109.1 . . ?
C15 C14 H14B 109.1 . . ?
C13A C14A H14C 109.6 . . ?
C13A C14A H14D 109.6 . . ?
C13A C14A C15A 110.2(18) . . ?
H14C C14A H14D 108.1 . . ?
C15A C14A H14C 109.6 . . ?
C15A C14A H14D 109.6 . . ?
C10 C15 C14 115.2(13) . . ?
C10 C15 H15A 108.5 . . ?
C10 C15 H15B 108.5 . . ?
C14 C15 H15A 108.5 . . ?
C14 C15 H15B 108.5 . . ?
H15A C15 H15B 107.5 . . ?
C10 C15A C14A 103.2(16) . . ?
C10 C15A H15C 111.1 . . ?
C10 C15A H15D 111.1 . . ?
C14A C15A H15C 111.1 . . ?
C14A C15A H15D 111.1 . . ?
H15C C15A H15D 109.1 . . ?
F1A S1A F2A 92(2) . . ?
F1A S1A F3A 175(2) . . ?
F1A S1A F5A 86(2) . . ?
F1A S1A C18 84.2(14) . . ?
F2A S1A C18 87.8(15) . . ?
F3A S1A F2A 92(2) . . ?
F3A S1A C18 99.4(17) . . ?
F4A S1A F1A 86(2) . . ?
F4A S1A F2A 175(2) . . ?
F4A S1A F3A 90(2) . . ?
F4A S1A F5A 90.0(18) . . ?
F4A S1A C18 97.0(15) . . ?
F5A S1A F2A 85.0(19) . . ?
F5A S1A F3A 91(2) . . ?
F5A S1A C18 168(2) . . ?
F1 S1 F3 175.8(5) . . ?
F1 S1 C18 93.5(5) . . ?
F2 S1 F1 89.9(5) . . ?
F2 S1 F3 89.0(5) . . ?
F2 S1 C18 92.9(5) . . ?
F3 S1 C18 90.6(5) . . ?
F4 S1 F1 89.7(5) . . ?
F4 S1 F2 175.2(6) . . ?
F4 S1 F3 91.0(5) . . ?
F4 S1 F5 87.5(6) . . ?
F4 S1 C18 92.0(5) . . ?
F5 S1 F1 87.8(5) . . ?
F5 S1 F2 87.6(6) . . ?
F5 S1 F3 88.1(6) . . ?
F5 S1 C18 178.6(6) . . ?
F6 S2 C20 92.4(6) . . ?
F7 S2 F6 90.5(6) . . ?
F7 S2 F8 90.5(6) . . ?
F7 S2 F10 88.5(6) . . ?
F7 S2 C20 91.8(5) . . ?
F8 S2 F6 175.7(6) . . ?
F8 S2 F10 87.5(6) . . ?
F8 S2 C20 91.8(6) . . ?
F9 S2 F6 90.1(8) . . ?
F9 S2 F7 176.0(6) . . ?
F9 S2 F8 88.6(9) . . ?
F9 S2 F10 87.6(6) . . ?
F9 S2 C20 92.1(5) . . ?
F10 S2 F6 88.4(6) . . ?
F10 S2 C20 179.2(7) . . ?
F6A S2A F10A 87(3) . . ?
F6A S2A C20 94(2) . . ?
F7A S2A F6A 94(4) . . ?
F7A S2A F10A 87(3) . . ?
F7A S2A C20 96(3) . . ?
F8A S2A F6A 170(4) . . ?
F8A S2A F7A 76(4) . . ?
F8A S2A F10A 88(3) . . ?
F8A S2A C20 92(3) . . ?
F9A S2A F6A 89(5) . . ?
F9A S2A F7A 169(4) . . ?
F9A S2A F8A 99(5) . . ?
F9A S2A F10A 82(3) . . ?
F9A S2A C20 95(3) . . ?
F10A S2A C20 177(4) . . ?
F11 S3 C24 92.6(3) . . ?
F12 S3 F11 90.0(3) . . ?
F12 S3 C24 92.6(4) . . ?
F13 S3 F11 175.2(3) . . ?
F13 S3 F12 89.8(3) . . ?
F13 S3 F14 89.6(4) . . ?
F13 S3 F15 88.0(3) . . ?
F13 S3 C24 92.2(3) . . ?
F14 S3 F11 90.2(4) . . ?
F14 S3 F12 175.0(3) . . ?
F14 S3 F15 87.3(3) . . ?
F14 S3 C24 92.5(3) . . ?
F15 S3 F11 87.3(3) . . ?
F15 S3 F12 87.7(3) . . ?
F15 S3 C24 179.7(5) . . ?
F16 S4 F17 88.8(4) . . ?
F16 S4 C26 92.5(4) . . ?
F17 S4 C26 92.0(3) . . ?
F18 S4 F16 175.7(3) . . ?
F18 S4 F17 90.8(4) . . ?
F18 S4 F19 89.8(4) . . ?
F18 S4 C26 91.8(3) . . ?
F19 S4 F16 90.2(4) . . ?
F19 S4 F17 175.7(3) . . ?
F19 S4 C26 92.2(3) . . ?
F20 S4 F16 88.1(4) . . ?
F20 S4 F17 86.9(3) . . ?
F20 S4 F18 87.5(4) . . ?
F20 S4 F19 88.9(4) . . ?
F20 S4 C26 178.7(5) . . ?
C17 C16 C21 118.0(7) . . ?
C17 C16 B1 122.3(5) . . ?
C21 C16 B1 119.6(5) . . ?
C16 C17 H17 119.8 . . ?
C16 C17 C18 120.4(7) . . ?
C18 C17 H17 119.8 . . ?
C17 C18 S1A 119.9(8) . . ?
C17 C18 S1 118.6(6) . . ?
C19 C18 S1A 115.1(9) . . ?
C19 C18 S1 119.6(6) . . ?
C19 C18 C17 121.7(7) . . ?
C18 C19 H19 121.1 . . ?
C18 C19 C20 117.7(7) . . ?
C20 C19 H19 121.1 . . ?
C19 C20 S2 119.3(6) . . ?
C19 C20 S2A 119.2(16) . . ?
C21 C20 S2 118.9(6) . . ?
C21 C20 S2A 117.4(16) . . ?
C21 C20 C19 121.8(7) . . ?
C16 C21 H21 119.8 . . ?
C20 C21 C16 120.4(7) . . ?
C20 C21 H21 119.8 . . ?
C23 C22 B1 121.4(5) . . ?
C27 C22 C23 116.9(7) . . ?
C27 C22 B1 121.4(5) . . ?
C22 C23 H23 119.7 . . ?
C24 C23 C22 120.6(7) . . ?
C24 C23 H23 119.7 . . ?
C23 C24 S3 117.5(6) . . ?
C25 C24 S3 119.4(6) . . ?
C25 C24 C23 123.1(6) . . ?
C24 C25 H25 122.0 . . ?
C24 C25 C26 115.9(7) . . ?
C26 C25 H25 122.0 . . ?
C25 C26 S4 118.8(6) . . ?
C27 C26 S4 118.5(5) . . ?
C27 C26 C25 122.7(7) . . ?
C22 C27 H27 119.6 . . ?
C26 C27 C22 120.7(6) . . ?
C26 C27 H27 119.6 . . ?
C16 B1 C16 102.0(9) . 2_656 ?
C16 B1 C22 114.0(3) 2_656 2_656 ?
C16 B1 C22 113.0(3) . 2_656 ?
C16 B1 C22 113.0(3) 2_656 . ?
C16 B1 C22 114.0(3) . . ?
C22 B1 C22 101.5(9) . 2_656 ?

loop_
_geom_torsion_atom_site_label_1
_geom_torsion_atom_site_label_2
_geom_torsion_atom_site_label_3
_geom_torsion_atom_site_label_4
_geom_torsion
_geom_torsion_site_symmetry_1
_geom_torsion_site_symmetry_2
_geom_torsion_site_symmetry_3
_geom_torsion_site_symmetry_4
_geom_torsion_publ_flag
Rh1 P1 C3 C3 -34.3(14) . . . 2_756 ?
Rh1 P1 C4 C5 -54.1(10) . . . . ?
Rh1 P1 C4 C9 -179.2(7) . . . . ?
Rh1 P1 C10 C11 -76.6(12) . . . . ?
Rh1 P1 C10 C11A 21.8(17) . . . . ?
Rh1 P1 C10 C15 56.6(15) . . . . ?
Rh1 P1 C10 C15A 154.0(10) . . . . ?
Rh1A P1 C4 C5 59.2(10) . . . . ?
Rh1A P1 C4 C9 -65.8(8) . . . . ?
Rh1A P1 C10 C11A -82.7(17) . . . . ?
Rh1A P1 C10 C15A 49.4(10) . . . . ?
P1 C4 C5 C6 170.6(9) . . . . ?
P1 C4 C9 C8 -173.5(7) . . . . ?
P1 C10 C11 C12 -175.3(12) . . . . ?
P1 C10 C11A C12A -166(2) . . . . ?
P1 C10 C15 C14 -179.1(17) . . . . ?
P1 C10 C15A C14A 169.9(11) . . . . ?
C3 P1 C4 C5 66.9(10) . . . . ?
C3 P1 C4 C9 -58.2(9) . . . . ?
C3 P1 C10 C11 159.5(12) . . . . ?
C3 P1 C10 C15 -67.3(15) . . . . ?
C4 P1 C3 C3 -156.6(12) . . . 2_756 ?
C4 P1 C10 C11 49.0(13) . . . . ?
C4 P1 C10 C11A 147.3(17) . . . . ?
C4 P1 C10 C15 -177.9(15) . . . . ?
C4 P1 C10 C15A -80.5(11) . . . . ?
C4 C5 C6 C7 59.3(14) . . . . ?
C5 C4 C9 C8 60.3(12) . . . . ?
C5 C6 C7 C8 -57.8(13) . . . . ?
C6 C7 C8 C9 56.8(15) . . . . ?
C7 C8 C9 C4 -58.6(14) . . . . ?
C9 C4 C5 C6 -60.2(13) . . . . ?
C10 P1 C3 C3 91.6(12) . . . 2_756 ?
C10 P1 C4 C5 179.8(9) . . . . ?
C10 P1 C4 C9 54.7(9) . . . . ?
C10 C11 C12 C13 -59(2) . . . . ?
C10 C11A C12A C13A -55(3) . . . . ?
C11 C10 C15 C14 -44(3) . . . . ?
C11 C12 C13 C14 58(2) . . . . ?
C11A C10 C15A C14A -62.1(19) . . . . ?
C11A C12A C13A C14A 60(3) . . . . ?
C12 C13 C14 C15 -52(3) . . . . ?
C12A C13A C14A C15A -63(3) . . . . ?
C13 C14 C15 C10 44(3) . . . . ?
C13A C14A C15A C10 59(2) . . . . ?
C15 C10 C11 C12 51(2) . . . . ?
C15A C10 C11A C12A 63(3) . . . . ?
S1A C18 C19 C20 161.1(12) . . . . ?
S1 C18 C19 C20 -174.0(8) . . . . ?
S2 C20 C21 C16 176.4(6) . . . . ?
S2A C20 C21 C16 -167.3(17) . . . . ?
S3 C24 C25 C26 180.0(6) . . . . ?
S4 C26 C27 C22 -179.4(6) . . . . ?
F1A S1A C18 C17 -53.2(17) . . . . ?
F1A S1A C18 C19 146.8(16) . . . . ?
F1 S1 C18 C17 -44.1(8) . . . . ?
F1 S1 C18 C19 131.6(8) . . . . ?
F2A S1A C18 C17 -145.5(18) . . . . ?
F2A S1A C18 C19 55(2) . . . . ?
F2 S1 C18 C17 -134.2(8) . . . . ?
F2 S1 C18 C19 41.5(9) . . . . ?
F3A S1A C18 C17 123.2(16) . . . . ?
F3A S1A C18 C19 -36.7(17) . . . . ?
F3 S1 C18 C17 136.8(8) . . . . ?
F3 S1 C18 C19 -47.5(9) . . . . ?
F4A S1A C18 C17 32(2) . . . . ?
F4A S1A C18 C19 -127.5(19) . . . . ?
F4 S1 C18 C17 45.7(8) . . . . ?
F4 S1 C18 C19 -138.6(9) . . . . ?
F5A S1A C18 C17 -92(8) . . . . ?
F5A S1A C18 C19 108(8) . . . . ?
F6 S2 C20 C19 45.9(9) . . . . ?
F6 S2 C20 C21 -132.4(8) . . . . ?
F6A S2A C20 C19 47(3) . . . . ?
F6A S2A C20 C21 -147(3) . . . . ?
F7 S2 C20 C19 -44.6(9) . . . . ?
F7 S2 C20 C21 137.1(8) . . . . ?
F7A S2A C20 C19 -48(3) . . . . ?
F7A S2A C20 C21 118(3) . . . . ?
F8 S2 C20 C19 -135.2(9) . . . . ?
F8 S2 C20 C21 46.5(9) . . . . ?
F8A S2A C20 C19 -124(3) . . . . ?
F8A S2A C20 C21 42(3) . . . . ?
F9 S2 C20 C19 136.1(11) . . . . ?
F9 S2 C20 C21 -42.2(11) . . . . ?
F9A S2A C20 C19 137(4) . . . . ?
F9A S2A C20 C21 -57(5) . . . . ?
F11 S3 C24 C23 -133.8(7) . . . . ?
F11 S3 C24 C25 44.6(7) . . . . ?
F12 S3 C24 C23 136.1(7) . . . . ?
F12 S3 C24 C25 -45.5(7) . . . . ?
F13 S3 C24 C23 46.2(7) . . . . ?
F13 S3 C24 C25 -135.3(7) . . . . ?
F14 S3 C24 C23 -43.5(7) . . . . ?
F14 S3 C24 C25 135.0(7) . . . . ?
F16 S4 C26 C25 43.6(7) . . . . ?
F16 S4 C26 C27 -137.3(7) . . . . ?
F17 S4 C26 C25 -45.3(7) . . . . ?
F17 S4 C26 C27 133.8(7) . . . . ?
F18 S4 C26 C25 -136.2(7) . . . . ?
F18 S4 C26 C27 42.9(7) . . . . ?
F19 S4 C26 C25 133.9(7) . . . . ?
F19 S4 C26 C27 -47.0(7) . . . . ?
C16 C17 C18 S1A -159.5(13) . . . . ?
C16 C17 C18 S1 174.8(7) . . . . ?
C16 C17 C18 C19 -0.9(13) . . . . ?
C17 C16 C21 C20 2.5(12) . . . . ?
C17 C16 B1 C16 -88.9(7) . . . 2_656 ?
C17 C16 B1 C22 148.4(7) . . . 2_656 ?
C17 C16 B1 C22 33.2(10) . . . . ?
C17 C18 C19 C20 1.6(14) . . . . ?
C18 C19 C20 S2 -178.5(8) . . . . ?
C18 C19 C20 S2A 164.9(18) . . . . ?
C18 C19 C20 C21 -0.2(14) . . . . ?
C19 C20 C21 C16 -1.9(14) . . . . ?
C21 C16 C17 C18 -1.2(11) . . . . ?
C21 C16 B1 C16 85.7(7) . . . 2_656 ?
C21 C16 B1 C22 -152.2(6) . . . . ?
C21 C16 B1 C22 -37.0(10) . . . 2_656 ?
C22 C23 C24 S3 179.3(6) . . . . ?
C22 C23 C24 C25 0.9(13) . . . . ?
C23 C22 C27 C26 -0.4(11) . . . . ?
C23 C22 B1 C16 33.5(10) . . . . ?
C23 C22 B1 C16 149.3(7) . . . 2_656 ?
C23 C22 B1 C22 -88.3(7) . . . 2_656 ?
C23 C24 C25 C26 -1.6(13) . . . . ?
C24 C25 C26 S4 -179.6(6) . . . . ?
C24 C25 C26 C27 1.4(13) . . . . ?
C25 C26 C27 C22 -0.4(13) . . . . ?
C27 C22 C23 C24 0.2(11) . . . . ?
C27 C22 B1 C16 -151.9(7) . . . . ?
C27 C22 B1 C16 -36.2(10) . . . 2_656 ?
C27 C22 B1 C22 86.3(7) . . . 2_656 ?
B1 C16 C17 C18 173.5(8) . . . . ?
B1 C16 C21 C20 -172.3(8) . . . . ?
B1 C22 C23 C24 175.0(7) . . . . ?
B1 C22 C27 C26 -175.2(7) . . . . ?

_shelx_res_file                  
;
TITL asw21028_a.res in C2/c
    asw21028.res
    created by SHELXL-2018/3 at 14:31:18 on 03-Dec-2021
REM Old TITL asw21028 in C2/c
REM SHELXT solution in C2/c: R1 0.323, Rweak 0.073, Alpha 0.061
REM <I/s> 1.108 for 217 systematic absences, Orientation as input
REM Formula found by SHELXT: C51 F41 P2 S8 Rh
CELL 1.54184 19.5254 18.4417 20.485 90 92.333 90
ZERR 4 0.0008 0.0019 0.001 0 0.004 0
LATT 7
SYMM -X,+Y,0.5-Z
SFAC C H B F P Rh S
UNIT 216 256 4 160 8 4 32
SADI S4 C26 S3 C24 S1A C18 S1 C18 S2A C20 S2 C20
SADI C2 C1 C1A C2A
SADI S4 F18 S4 F17 S4 F16 S4 F19 S3 F14 S3 F13 S3 F11 S3 F12 S1A F3A S1 F3 =
 S1A F2A S1 F2 S1 F1 S1A F1A S1 F4 S1A F4A S2 F7 S2A F7A S2A F8A S2 F8 S2A =
 F9A S2 F9 S2 F6 S2A F6A
SADI S3 F15 S4 F20 S2 F10 S2A F10A S1A F5A S1 F5
SIMU 0.02 0.04 2 S2 S2A F6 > F10A
SIMU 0.02 0.04 2 S1A S1 F1A > F5
SADI Rh1 C2 Rh1 C1 Rh1A C2A Rh1A C1A
SIMU 0.01 0.02 2 C1 C2
SIMU C1A C2A
SADI C12A C11A C12 C11 C14 C15 C14A C15A C6 C5 C9 C8
SADI P1 C4 P1 C10
SADI C6 C7 C8 C7 C13A C14A C12A C13A C14 C13 C12 C13
SADI C9 C4 C4 C5 C15A C10 C15 C10 C11A C10 C11 C10
SIMU C10 > C15A

L.S. 20
PLAN  5
SIZE 0.117 0.214 0.22
TEMP -163(2)
CONF
BOND
list 4
MORE -1
BOND $H
fmap 2 53
acta
OMIT 11 5 11
REM <olex2.extras>
REM <HklSrc "%.\\asw21028.hkl">
REM </olex2.extras>

WGHT    0.107000   62.905304
FVAR       0.07225   0.84404   0.22515   0.57204
RH1   6    1.000000    0.323489    0.750000    20.50000    0.05266    0.14843 =
         0.04230    0.00000    0.00314    0.00000
PART 2
RH1A  6    1.000000    0.138250    0.750000   -20.50000    0.05825    0.09741 =
         0.08746    0.00000   -0.00206    0.00000
PART 0
P1    5    0.983039    0.229826    0.822600    11.00000    0.05060    0.13509 =
         0.04261    0.00083    0.00511    0.00668
PART 1
C1    1    1.040328    0.409081    0.683484    21.00000    0.23195    0.12736 =
         0.15247    0.03019    0.02565   -0.03163
AFIX   3
H1A   2    1.068448    0.448881    0.702874    21.00000   -1.20000
H1B   2    1.061638    0.391271    0.643484    21.00000   -1.20000
AFIX   0
PART 2
C1A   1    1.025825    0.053137    0.825648   -21.00000    0.12327
AFIX   3
H1AA  2    1.045285    0.007237    0.809548   -21.00000   -1.20000
H1AB  2    1.049485    0.071107    0.866158   -21.00000   -1.20000
AFIX   0
PART 1
C2    1    0.976691    0.414962    0.679408    21.00000    0.24223    0.13181 =
         0.14525    0.03547   -0.00276   -0.03224
AFIX   3
H2A   2    0.950561    0.402102    0.638618    21.00000   -1.20000
H2B   2    0.957391    0.459712    0.698008    21.00000   -1.20000
AFIX   0
PART 2
C2A   1    0.962500    0.059347    0.824132   -21.00000    0.10240
AFIX   3
H2AA  2    0.941570    0.080407    0.863042   -21.00000   -1.20000
H2AB  2    0.937370    0.016557    0.806462   -21.00000   -1.20000
AFIX   0
PART 1
C3    1    1.008269    0.143112    0.788633    11.00000    0.07280    0.15237 =
         0.06431   -0.00912    0.00211    0.02519
PART 0
C4    1    1.035935    0.237681    0.898827    11.00000    0.04494    0.16159 =
         0.04567    0.00141    0.00155    0.00341
AFIX  13
H4    2    1.021937    0.283678    0.920434    11.00000   -1.20000
AFIX   0
C5    1    1.111489    0.245579    0.884612    11.00000    0.04811    0.16655 =
         0.05651   -0.00520    0.00320   -0.02495
AFIX  23
H5A   2    1.117338    0.284272    0.851805    11.00000   -1.20000
H5B   2    1.128825    0.199615    0.866556    11.00000   -1.20000
AFIX   0
C6    1    1.152724    0.264853    0.948620    11.00000    0.06896    0.13819 =
         0.06827   -0.01014   -0.00147   -0.02437
AFIX  23
H6A   2    1.201877    0.270032    0.939458    11.00000   -1.20000
H6B   2    1.136410    0.311715    0.965718    11.00000   -1.20000
AFIX   0
C7    1    1.144139    0.206883    0.998585    11.00000    0.04388    0.15320 =
         0.06893    0.00442   -0.00827    0.00515
AFIX  23
H7A   2    1.169719    0.220356    1.039515    11.00000   -1.20000
H7B   2    1.163346    0.160784    0.982636    11.00000   -1.20000
AFIX   0
C8    1    1.069252    0.196439    1.012227    11.00000    0.05033    0.19236 =
         0.05595    0.02110    0.00077    0.00598
AFIX  23
H8A   2    1.050840    0.241212    1.031600    11.00000   -1.20000
H8B   2    1.064274    0.156409    1.043884    11.00000   -1.20000
AFIX   0
C9    1    1.028378    0.178417    0.947683    11.00000    0.04990    0.18679 =
         0.07227    0.04452   -0.00337   -0.00762
AFIX  23
H9A   2    1.045367    0.132314    0.929603    11.00000   -1.20000
H9B   2    0.979309    0.172100    0.956708    11.00000   -1.20000
AFIX   0
C10   1    0.893400    0.220278    0.848013    11.00000    0.04387    0.15752 =
         0.04440    0.00182    0.00159    0.00922
PART 1
AFIX  13
H10   2    0.893025    0.172754    0.871503    41.00000   -1.20000
AFIX  13
PART 2
H10A  2    0.890290    0.250982    0.888020   -41.00000   -1.20000
AFIX   0
PART 1
C11   1    0.869726    0.272315    0.895922    41.00000    0.03629    0.20134 =
         0.07422   -0.03848    0.00324   -0.00115
AFIX  23
H11A  2    0.870908    0.321490    0.876615    41.00000   -1.20000
H11B  2    0.902050    0.271810    0.934429    41.00000   -1.20000
AFIX   0
PART 2
C11A  1    0.846572    0.256040    0.796832   -41.00000    0.05947    0.14640 =
         0.06219    0.01369    0.00578    0.01708
AFIX  23
H11C  2    0.842778    0.225718    0.756968   -41.00000   -1.20000
H11D  2    0.864786    0.304151    0.784939   -41.00000   -1.20000
AFIX   0
PART 1
C12   1    0.795950    0.257467    0.919311    41.00000    0.04646    0.16736 =
         0.06315   -0.02204    0.00714   -0.00447
AFIX  23
H12A  2    0.794494    0.209662    0.941199    41.00000   -1.20000
H12B  2    0.783188    0.295074    0.951091    41.00000   -1.20000
AFIX   0
PART 2
C12A  1    0.775011    0.264263    0.827456   -41.00000    0.06797    0.15206 =
         0.09351   -0.00232    0.00329   -0.00027
AFIX  23
H12C  2    0.778129    0.297812    0.865187   -41.00000   -1.20000
H12D  2    0.741189    0.283896    0.794748   -41.00000   -1.20000
AFIX   0
PART 1
C13   1    0.746143    0.258465    0.861250    41.00000    0.04605    0.12072 =
         0.05841   -0.00593    0.00344   -0.00331
AFIX  23
H13A  2    0.745480    0.307472    0.841509    41.00000   -1.20000
H13B  2    0.699504    0.247763    0.875869    41.00000   -1.20000
AFIX   0
PART 2
C13A  1    0.753420    0.189699    0.849288   -41.00000    0.04479    0.13863 =
         0.07361    0.00722    0.00473   -0.03310
AFIX  23
H13C  2    0.707683    0.192958    0.868242   -41.00000   -1.20000
H13D  2    0.749473    0.157263    0.810810   -41.00000   -1.20000
AFIX   0
PART 1
C14   1    0.765433    0.203121    0.810154    41.00000    0.05223    0.15316 =
         0.07374   -0.01964   -0.00282   -0.00209
AFIX  23
H14A  2    0.735137    0.209486    0.770634    41.00000   -1.20000
H14B  2    0.757758    0.153749    0.827366    41.00000   -1.20000
AFIX   0
PART 2
C14A  1    0.803074    0.157553    0.898833   -41.00000    0.05895    0.14128 =
         0.07181    0.01500    0.00519   -0.01802
AFIX  23
H14C  2    0.785442    0.110349    0.913890   -41.00000   -1.20000
H14D  2    0.807986    0.190176    0.937118   -41.00000   -1.20000
AFIX   0
PART 1
C15   1    0.841398    0.210173    0.790900    41.00000    0.04174    0.15954 =
         0.06121   -0.01706   -0.00797    0.01480
AFIX  23
H15A  2    0.853903    0.166098    0.766498    41.00000   -1.20000
H15B  2    0.845096    0.251978    0.760930    41.00000   -1.20000
AFIX   0
PART 2
C15A  1    0.874549    0.146415    0.868463   -41.00000    0.05337    0.14700 =
         0.04431    0.00606   -0.00050   -0.00164
AFIX  23
H15C  2    0.908409    0.126897    0.901193   -41.00000   -1.20000
H15D  2    0.871129    0.113076    0.830592   -41.00000   -1.20000
AFIX   0

S1A   7    0.693435    0.451370    0.680408    31.00000    0.07380    0.10839 =
         0.06871    0.02780    0.00489   -0.03469
PART 1
S1    7    0.717824    0.422881    0.683826   -31.00000    0.05687    0.09137 =
         0.05679    0.00376    0.00943   -0.02507
S2    7    0.617068    0.435113    0.931362    21.00000    0.09168    0.13198 =
         0.06920   -0.04334    0.03080   -0.06195
PART 2
S2A   7    0.631870    0.416247    0.935915   -21.00000    0.09113    0.13190 =
         0.06363   -0.03525    0.01533   -0.05696
PART 0
S3    7    0.685345    0.095523    0.630822    11.00000    0.04963    0.08513 =
         0.06978   -0.00229    0.00132    0.02575
S4    7    0.412779    0.090683    0.548366    11.00000    0.05951    0.10280 =
         0.06202   -0.02990   -0.01219    0.00083
PART 2
F1A   4    0.711416    0.376212    0.648882    31.00000    0.08427    0.12104 =
         0.06011    0.00110    0.02370   -0.02194
PART 1
F1    4    0.733109    0.342113    0.663009   -31.00000    0.05533    0.09934 =
         0.07850   -0.01111    0.02940   -0.01199
PART 2
F2A   4    0.762016    0.451399    0.724308    31.00000    0.07075    0.11174 =
         0.07478    0.01621    0.01553   -0.03512
PART 1
F2    4    0.779405    0.419466    0.736155   -31.00000    0.04890    0.12315 =
         0.07515    0.00234    0.00574   -0.03222
PART 2
F3A   4    0.673347    0.528983    0.705804    31.00000    0.07883    0.09606 =
         0.11997    0.03689    0.00278   -0.01434
PART 1
F3    4    0.707169    0.506438    0.702110   -31.00000    0.08926    0.07260 =
         0.08285    0.01166    0.00387   -0.03518
PART 2
F4A   4    0.629547    0.452758    0.631495    31.00000    0.09293    0.11587 =
         0.05890    0.03461   -0.01004   -0.03694
PART 1
F4    4    0.661842    0.428095    0.628204   -31.00000    0.08874    0.10331 =
         0.05414    0.01731   -0.00356   -0.03001
PART 2
F5A   4    0.738544    0.486647    0.626738    31.00000    0.08674    0.11054 =
         0.07195    0.03143    0.00856   -0.04434
PART 1
F5    4    0.771100    0.448067    0.632615   -31.00000    0.08876    0.12760 =
         0.07604    0.00577    0.03029   -0.04343
F6    4    0.618349    0.516385    0.904457    21.00000    0.08630    0.10183 =
         0.12131   -0.05061    0.03307   -0.04502
PART 2
F6A   4    0.644991    0.499729    0.924348   -21.00000    0.08953    0.12737 =
         0.07228   -0.03946    0.00724   -0.05725
PART 1
F7    4    0.697930    0.433523    0.935853    21.00000    0.08744    0.12403 =
         0.05961   -0.01898   -0.00166   -0.05476
PART 2
F7A   4    0.710315    0.395259    0.936751   -21.00000    0.09391    0.12959 =
         0.07662   -0.03174    0.00672   -0.04635
PART 1
F8    4    0.614375    0.357081    0.963134    21.00000    0.11058    0.15269 =
         0.04385   -0.02034    0.02102   -0.06073
PART 2
F8A   4    0.632003    0.332904    0.953255   -21.00000    0.09094    0.12865 =
         0.03322   -0.01938    0.00010   -0.04627
PART 1
F9    4    0.536671    0.437925    0.932116    21.00000    0.08655    0.14433 =
         0.12204   -0.08073    0.06321   -0.06120
PART 2
F9A   4    0.554945    0.434076    0.950011   -21.00000    0.10357    0.14436 =
         0.06656   -0.04378    0.01287   -0.06133
PART 1
F10   4    0.618417    0.467014    1.003121    21.00000    0.13780    0.17125 =
         0.08451   -0.06425    0.05555   -0.08343
PART 2
F10A  4    0.641960    0.431908    1.011624   -21.00000    0.10170    0.12701 =
         0.05133   -0.03594    0.00402   -0.04075
PART 0
F11   4    0.682312    0.102648    0.553754    11.00000    0.07222    0.11070 =
         0.07075    0.00596    0.01961    0.03441
F12   4    0.663117    0.013262    0.624561    11.00000    0.08354    0.07857 =
         0.08520   -0.00613    0.00059    0.02545
F13   4    0.694641    0.086214    0.706759    11.00000    0.06496    0.10374 =
         0.07002   -0.00845   -0.01367    0.03988
F14   4    0.714241    0.175174    0.637196    11.00000    0.03580    0.10353 =
         0.12372   -0.01265    0.00679    0.01576
F15   4    0.761836    0.069478    0.625416    11.00000    0.05690    0.12714 =
         0.10653   -0.01119   -0.00203    0.04325
F16   4    0.438849    0.009827    0.554912    11.00000    0.10138    0.09196 =
         0.08812   -0.03153   -0.00648   -0.01118
F17   4    0.457627    0.099581    0.485763    11.00000    0.08004    0.12957 =
         0.04937   -0.02579   -0.01033    0.01856
F18   4    0.382528    0.168824    0.538177    11.00000    0.05925    0.12861 =
         0.07493   -0.03602   -0.02812    0.02149
F19   4    0.364436    0.078626    0.607017    11.00000    0.06449    0.13703 =
         0.09281   -0.04508    0.00836   -0.03485
F20   4    0.353894    0.062686    0.500797    11.00000    0.06890    0.16097 =
         0.09708   -0.06555   -0.02715    0.00396
C16   1    0.562402    0.316628    0.770230    11.00000    0.02682    0.06795 =
         0.04365   -0.00054   -0.00479    0.00252
C17   1    0.607138    0.342795    0.725074    11.00000    0.04286    0.06497 =
         0.04605    0.00100   -0.00165   -0.00800
AFIX  43
H17   2    0.605071    0.324494    0.681688    11.00000   -1.20000
AFIX   0
C18   1    0.655296    0.395961    0.742963    11.00000    0.05216    0.07530 =
         0.05005   -0.00210    0.00056   -0.01359
C19   1    0.659342    0.424259    0.804221    11.00000    0.05064    0.07447 =
         0.06178   -0.00419    0.00072   -0.02244
AFIX  43
H19   2    0.691481    0.461265    0.815666    11.00000   -1.20000
AFIX   0
C20   1    0.614964    0.397296    0.849490    11.00000    0.05050    0.07932 =
         0.05122   -0.01340    0.00743   -0.01223
C21   1    0.568014    0.343896    0.833575    11.00000    0.03647    0.06523 =
         0.04895   -0.00332    0.00214   -0.00751
AFIX  43
H21   2    0.539244    0.325517    0.866017    11.00000   -1.20000
AFIX   0
C22   1    0.518042    0.204014    0.690529    11.00000    0.03285    0.06082 =
         0.04268   -0.00073   -0.00274    0.00655
C23   1    0.584647    0.177410    0.683613    11.00000    0.03407    0.06395 =
         0.04829   -0.00120   -0.00187    0.00592
AFIX  43
H23   2    0.621119    0.195006    0.711358    11.00000   -1.20000
AFIX   0
C24   1    0.597675    0.125847    0.636814    11.00000    0.04298    0.06623 =
         0.05493    0.00543   -0.00205    0.01359
C25   1    0.548044    0.098574    0.594497    11.00000    0.05575    0.06489 =
         0.04996   -0.00605    0.00056    0.01262
AFIX  43
H25   2    0.558113    0.064024    0.561853    11.00000   -1.20000
AFIX   0
C26   1    0.481953    0.124562    0.602233    11.00000    0.04130    0.07617 =
         0.04937   -0.00494   -0.00528    0.00402
C27   1    0.466756    0.175840    0.648486    11.00000    0.03762    0.06607 =
         0.04159    0.00266   -0.00861   -0.00011
AFIX  43
H27   2    0.420863    0.192131    0.651729    11.00000   -1.20000
AFIX   0
B1    3    0.500000    0.260791    0.750000    10.50000    0.02638    0.06327 =
         0.04198    0.00000    0.00123    0.00000
HKLF 4


REM  asw21028_a.res in C2/c
REM wR2 = 0.2755, GooF = S = 1.090, Restrained GooF = 1.047 for all data
REM R1 = 0.0946 for 4573 Fo > 4sig(Fo) and 0.1319 for all 6905 data
REM 648 parameters refined using 858 restraints

END

WGHT      0.1070     62.8892

REM Highest difference peak  1.577,  deepest hole -0.635,  1-sigma level  0.152
Q1    1   1.0000  0.2722  0.7500  10.50000  0.05    1.58
Q2    1   0.9493  0.3239  0.7847  11.00000  0.05    0.70
Q3    1   0.7188  0.4193  0.6182  11.00000  0.05    0.70
Q4    1   0.6992  0.1003  0.6725  11.00000  0.05    0.68
Q5    1   1.0304  0.1729  0.7313  11.00000  0.05    0.64
;
_shelx_res_checksum              24749
_olex2_submission_special_instructions 'No special instructions were received'
_oxdiff_exptl_absorpt_empirical_details 
;
Empirical correction (ABSPACK) includes:
- Absorption correction using spherical harmonics
- Frame scaling
- Detector area scaling
;
_oxdiff_exptl_absorpt_empirical_full_max 1.484
_oxdiff_exptl_absorpt_empirical_full_min 0.587
####################################################################### 
# 
# This file contains crystal structure data downloaded from the 
# Cambridge Structural Database (CSD) hosted by the Cambridge 
# Crystallographic Data Centre (CCDC).
# 
# Full information about CCDC data access policies and citation 
# guidelines are available at http://www.ccdc.cam.ac.uk/access/V1 
# 
# Audit and citation data items may have been added by the CCDC. 
# Please retain this information to preserve the provenance of 
# this file and to allow appropriate attribution of the data. 
# 
#######################################################################

data_LD33E_h_a
_database_code_depnum_ccdc_archive 'CCDC 2126161'
loop_
_audit_author_name
_audit_author_address
'Huw Jenkins'
;University of York
United Kingdom
;
_audit_update_record             
;
2021-12-03 deposited with the CCDC.	2022-02-03 downloaded from the CCDC.
;

# start Validation Reply Form
_vrf_THETM01_LD33E_h_a           
;
PROBLEM: The value of sine(theta_max)/wavelength is less than 0.550
RESPONSE: Data were truncated to a resolution of 0.95 angstrom due to poor data
 quality beyond this threshold. 
;
_vrf_RINTA01_LD33E_h_a           
;
PROBLEM: The value of Rint is greater than 0.18
RESPONSE: Data from 9 crystals were merged. High Rint values are normal 
for electron diffraction data.
;
_vrf_PLAT213_LD33E_h_a           
;
PROBLEM: Atom F12             has ADP max/min Ratio .....        8.1 oblate
RESPONSE: Data from 9 crystals were combined, could represent unmodelled 
 disorder but likely poorly refined ADPs due to kinematic refinement against
 electron diffraction data. 
;
_vrf_PLAT020_LD33E_h_a           
;
PROBLEM: The Value of Rint is Greater Than 0.12 .........      0.191 Report
RESPONSE: Data from 9 crystals were merged. High Rint values are normal 
for electron diffraction data.
;
_vrf_PLAT082_LD33E_h_a           
;
PROBLEM: High R1 Value ..................................       0.16 Report
RESPONSE: This is normal for kinematic refinement against electron diffraction
data.
;
_vrf_PLAT084_LD33E_h_a           
;
PROBLEM: High wR2 Value (i.e. > 0.25) ...................       0.38 Report
RESPONSE: This is normal for kinematic refinement against electron diffraction
data.
;
_vrf_PLAT214_LD33E_h_a           
;
PROBLEM: Atom C10       (Anion/Solvent) ADP max/min Ratio        5.9 prolat
RESPONSE: Data from 9 crystals were combined, could represent unmodelled 
 disorder but likely poorly refined ADPs due to kinematic refinement against
 electron diffraction data. 
;
# end Validation Reply Form

_audit_creation_method           SHELXL-2018/3
_shelx_SHELXL_version_number     2018/3
_chemical_name_systematic        ?
_chemical_name_common            ?
_chemical_melting_point          ?
_chemical_formula_moiety         'C33 H60 P2 Rh, C24 H12 B F40 S8'
_chemical_formula_sum            'C57 H72 B F40 P2 Rh S8'
_chemical_formula_weight         1949.29

loop_
_atom_type_symbol
_atom_type_description
_atom_type_scat_dispersion_real
_atom_type_scat_dispersion_imag
_atom_type_scat_source
C C 0.0000 0.0000 'International Tables Vol C Tables 4.3.1.1 and 4.3.2.2'
H H 0.0000 0.0000 'International Tables Vol C Tables 4.3.1.1 and 4.3.2.2'
B B 0.0000 0.0000 'International Tables Vol C Tables 4.3.1.1 and 4.3.2.2'
F F 0.0000 0.0000 'International Tables Vol C Tables 4.3.1.1 and 4.3.2.2'
P P 0.0000 0.0000 'International Tables Vol C Tables 4.3.1.1 and 4.3.2.2'
S S 0.0000 0.0000 'International Tables Vol C Tables 4.3.1.1 and 4.3.2.2'
Rh Rh 0.0000 0.0000 'International Tables Vol C Tables 4.3.1.1 and 4.3.2.2'

_space_group_crystal_system      monoclinic
_space_group_IT_number           14
_space_group_name_H-M_alt        'P 21/n'
_space_group_name_Hall           '-P 2yn'

_shelx_space_group_comment       
;
The symmetry employed for this shelxl refinement is uniquely defined
by the following loop, which should always be used as a source of
symmetry information in preference to the above space-group names.
They are only intended as comments.
;

loop_
_space_group_symop_operation_xyz
'x, y, z'
'-x+1/2, y+1/2, -z+1/2'
'-x, -y, -z'
'x-1/2, -y-1/2, z-1/2'

_cell_length_a                   19.5339(11)
_cell_length_b                   19.0160(14)
_cell_length_c                   20.3007(9)
_cell_angle_alpha                90
_cell_angle_beta                 91.727(5)
_cell_angle_gamma                90
_cell_volume                     7537.4(8)
_cell_formula_units_Z            4
_cell_measurement_temperature    80(2)
_cell_measurement_reflns_used    3949
_cell_measurement_theta_min      0.053
_cell_measurement_theta_max      0.758
_exptl_crystal_description       'nano crystals'
_exptl_crystal_colour            orange
_exptl_crystal_density_meas      ?
_exptl_crystal_density_method    ?
_exptl_crystal_density_diffrn    1.718
_exptl_crystal_F_000             1269
_exptl_transmission_factor_min   ?
_exptl_transmission_factor_max   ?
_exptl_crystal_size_max          0.0014
_exptl_crystal_size_mid          0.0005
_exptl_crystal_size_min          0.0001
_exptl_absorpt_coefficient_mu    0.000
_shelx_estimated_absorpt_T_min   ?
_shelx_estimated_absorpt_T_max   ?
_exptl_absorpt_correction_type   none
_exptl_absorpt_correction_T_min  ?
_exptl_absorpt_correction_T_max  ?
_exptl_absorpt_process_details   'electron diffraction, unknown absorption'
_exptl_absorpt_special_details   ?
_diffrn_ambient_temperature      80(2)
_diffrn_radiation_wavelength     0.02508
_diffrn_radiation_probe          electron
_diffrn_radiation_type           electron
_diffrn_source                   'electron microscope'
_diffrn_source_type              'Thermo Scientific Glacios'
_diffrn_measurement_device       'electron microscope'
_diffrn_measurement_device_type  'Thermo Scientific Glacios'
_diffrn_measurement_method       'profile fitting from continuous rotation'
_diffrn_detector                 CMOS
_diffrn_detector_type            'Thermo Scientific Ceta-D'
_diffrn_detector_area_resol_mean 35.7
_diffrn_reflns_number            35027
_diffrn_reflns_av_unetI/netI     0.1786
_diffrn_reflns_av_R_equivalents  0.1906
_diffrn_reflns_limit_h_min       -20
_diffrn_reflns_limit_h_max       20
_diffrn_reflns_limit_k_min       -19
_diffrn_reflns_limit_k_max       19
_diffrn_reflns_limit_l_min       -21
_diffrn_reflns_limit_l_max       21
_diffrn_reflns_theta_min         0.050
_diffrn_reflns_theta_max         0.756
_diffrn_reflns_theta_full        0.756
_diffrn_measured_fraction_theta_max 0.940
_diffrn_measured_fraction_theta_full 0.940
_diffrn_reflns_Laue_measured_fraction_max 0.940
_diffrn_reflns_Laue_measured_fraction_full 0.940
_diffrn_reflns_point_group_measured_fraction_max 0.940
_diffrn_reflns_point_group_measured_fraction_full 0.940
_reflns_number_total             8652
_reflns_number_gt                4374
_reflns_threshold_expression     'I > 2\s(I)'
_reflns_Friedel_coverage         0.000
_reflns_Friedel_fraction_max     .
_reflns_Friedel_fraction_full    .

_reflns_special_details          
;
 Reflections were merged by SHELXL according to the crystal
 class for the calculation of statistics and refinement.
 
 _reflns_Friedel_fraction is defined as the number of unique
 Friedel pairs measured divided by the number that would be
 possible theoretically, ignoring centric projections and
 systematic absences.
;

_computing_data_collection       EPU-D
_computing_cell_refinement       'DIALS (Winter et al., 2018)'
_computing_data_reduction        'DIALS (Winter et al., 2018)'
_computing_structure_solution    'SHELXT 2018/2 (Sheldrick, 2018)'
_computing_structure_refinement  'SHELXL-2018/3 (Sheldrick, 2018)'
_computing_molecular_graphics    'ShelXle (H\"ubschle et al., 2011)'
_computing_publication_material  ?
_refine_special_details          ?
_refine_ls_structure_factor_coef Fsqd
_refine_ls_matrix_type           full
_refine_ls_weighting_scheme      calc
_refine_ls_weighting_details     
'w=1/[\s^2^(Fo^2^)+(0.1000P)^2^] where P=(Fo^2^+2Fc^2^)/3'
_atom_sites_solution_primary     ?
_atom_sites_solution_secondary   ?
_atom_sites_solution_hydrogens   geom
_refine_ls_hydrogen_treatment    constr
_refine_ls_extinction_method     'SHELXL-2018/3 (Sheldrick 2018)'
_refine_ls_extinction_coef       75(8)
_refine_ls_extinction_expression Fc^*^=kFc[1+0.001xFc^2^\l^3^/sin(2\q)]^-1/4^
_refine_ls_number_reflns         8652
_refine_ls_number_parameters     983
_refine_ls_number_restraints     1470
_refine_ls_R_factor_all          0.2369
_refine_ls_R_factor_gt           0.1640
_refine_ls_wR_factor_ref         0.3800
_refine_ls_wR_factor_gt          0.3631
_refine_ls_goodness_of_fit_ref   1.671
_refine_ls_restrained_S_all      1.589
_refine_ls_shift/su_max          0.025
_refine_ls_shift/su_mean         0.003

loop_
_atom_site_label
_atom_site_type_symbol
_atom_site_fract_x
_atom_site_fract_y
_atom_site_fract_z
_atom_site_U_iso_or_equiv
_atom_site_adp_type
_atom_site_occupancy
_atom_site_site_symmetry_order
_atom_site_calc_flag
_atom_site_refinement_flags_posn
_atom_site_refinement_flags_adp
_atom_site_refinement_flags_occupancy
_atom_site_disorder_assembly
_atom_site_disorder_group
P1 P 0.0177(3) 0.2024(4) 0.6791(2) 0.0276(19) Uani 1 1 d . . . . .
F1 F 0.4324(6) 0.0233(6) 0.5447(5) 0.050(3) Uani 1 1 d D . . . .
C2 C -0.0473(10) 0.4081(11) 0.7765(8) 0.098(6) Uani 1 1 d . U . . .
H2B H -0.102261 0.420290 0.783321 0.490 Uiso 1 1 calc R U . . .
H2A H -0.035090 0.357142 0.800753 0.490 Uiso 1 1 calc R U . . .
S4 S 0.5816(3) 0.0984(3) 0.9548(2) 0.0336(17) Uani 1 1 d D . . . .
F4 F 0.3567(5) 0.0926(7) 0.5981(5) 0.053(3) Uani 1 1 d D . . . .
C4 C 0.0739(10) 0.4355(13) 0.8016(8) 0.121(8) Uani 1 1 d . U . . .
H4A H 0.076644 0.384170 0.827465 0.604 Uiso 1 1 calc R U . . .
H4B H 0.110818 0.471975 0.826409 0.604 Uiso 1 1 calc R U . . .
S5 S 0.3783(3) 0.4319(3) 0.5649(2) 0.0324(17) Uani 1 1 d D . . . .
F5 F 0.3495(6) 0.0793(8) 0.4909(5) 0.066(4) Uani 1 1 d D . . . .
C5 C 0.0944(11) 0.4251(14) 0.7231(8) 0.139(8) Uani 1 1 d . U . . .
H5B H 0.141989 0.453624 0.711242 0.693 Uiso 1 1 calc R U . . .
H5A H 0.099453 0.368740 0.709714 0.693 Uiso 1 1 calc R U . . .
S6 S 0.3036(4) 0.4472(5) 0.8237(3) 0.080(3) Uani 1 1 d D . . . .
F6 F 0.6792(6) 0.0740(7) 0.7103(4) 0.055(4) Uani 1 1 d D . . . .
C6 C 0.0260(11) 0.4613(12) 0.6880(8) 0.104(6) Uani 1 1 d . U . . .
H6 H 0.033183 0.482924 0.637379 0.125 Uiso 1 1 calc R U . . .
S7 S 0.6237(3) 0.4317(3) 0.9290(2) 0.0335(17) Uani 1 1 d D . . . .
F7 F 0.6490(6) 0.0129(6) 0.6204(5) 0.055(3) Uani 1 1 d D . . . .
C7 C 0.0033(10) 0.5163(11) 0.7409(8) 0.102(7) Uani 1 1 d . U . . .
H7B H -0.046871 0.540437 0.727207 0.122 Uiso 1 1 calc R U . . .
H7A H 0.042164 0.558369 0.748511 0.122 Uiso 1 1 calc R U . . .
S8 S 0.7242(3) 0.4057(4) 0.6778(3) 0.060(2) Uani 1 1 d D . . . .
F8 F 0.6822(7) 0.1049(9) 0.5590(5) 0.068(4) Uani 1 1 d D . . . .
C8 C 0.0004(7) 0.1178(8) 0.7171(5) 0.051(5) Uani 1 1 d . . . . .
H8A H -0.052389 0.100678 0.703151 0.062 Uiso 1 1 calc R U . . .
H8B H 0.036620 0.077839 0.698735 0.062 Uiso 1 1 calc R U . . .
F9 F 0.7129(6) 0.1634(7) 0.6465(6) 0.059(3) Uani 1 1 d D . . . .
C9 C 0.0082(7) 0.1230(8) 0.7943(5) 0.055(5) Uani 1 1 d . . . . .
H9A H 0.062270 0.112392 0.809556 0.066 Uiso 1 1 calc R U . . .
H9B H -0.024265 0.082274 0.816960 0.066 Uiso 1 1 calc R U . . .
F10 F 0.7515(6) 0.0566(9) 0.6319(6) 0.080(5) Uani 1 1 d D . . . .
Rh1 Rh -0.00423(17) 0.2909(2) 0.74738(12) 0.0480(11) Uani 1 1 d . U . . .
S1 S 0.4087(3) 0.1032(3) 0.5401(2) 0.0383(18) Uani 1 1 d D . . . .
C10 C -0.0351(5) 0.2095(9) 0.6049(5) 0.042(4) Uani 1 1 d . U . . .
H10 H -0.017882 0.258859 0.580252 0.050 Uiso 1 1 calc R U . . .
F11 F 0.2790(6) 0.1864(6) 0.8671(6) 0.058(3) Uani 1 1 d D . . . .
C11 C -0.1115(6) 0.2212(10) 0.6184(5) 0.067(5) Uani 1 1 d . U . . .
H11A H -0.132899 0.173248 0.641052 0.080 Uiso 1 1 calc R U . . .
H11B H -0.116756 0.265369 0.653636 0.080 Uiso 1 1 calc R U . . .
F12 F 0.2967(5) 0.0975(7) 0.8040(4) 0.045(3) Uani 1 1 d D . . . .
C12 C -0.1512(7) 0.2379(10) 0.5552(6) 0.071(5) Uani 1 1 d . U . . .
H12A H -0.206607 0.239045 0.565629 0.085 Uiso 1 1 calc R U . . .
H12B H -0.136522 0.291234 0.538452 0.085 Uiso 1 1 calc R U . . .
F13 F 0.3289(6) 0.0324(6) 0.8903(6) 0.053(3) Uani 1 1 d D . . . .
C13 C -0.1403(7) 0.1881(11) 0.5016(7) 0.080(6) Uani 1 1 d . U . . .
H13A H -0.165263 0.209055 0.455835 0.096 Uiso 1 1 calc R U . . .
H13B H -0.165834 0.137750 0.513502 0.096 Uiso 1 1 calc R U . . .
F14 F 0.3096(6) 0.1267(8) 0.9557(5) 0.059(4) Uani 1 1 d D . . . .
C14 C -0.0664(6) 0.1736(10) 0.4887(5) 0.066(5) Uani 1 1 d . U . . .
H14A H -0.042361 0.221259 0.467841 0.079 Uiso 1 1 calc R U . . .
H14B H -0.062537 0.130373 0.452329 0.079 Uiso 1 1 calc R U . . .
F15 F 0.2298(5) 0.0874(8) 0.8886(6) 0.059(4) Uani 1 1 d D . . . .
C15 C -0.0282(7) 0.1527(10) 0.5542(6) 0.072(5) Uani 1 1 d . U . . .
H15A H -0.049903 0.102874 0.573021 0.086 Uiso 1 1 calc R U . . .
H15B H 0.026811 0.143760 0.544808 0.086 Uiso 1 1 calc R U . . .
F16 F 0.5393(5) 0.1123(7) 1.0191(4) 0.047(3) Uani 1 1 d D . . . .
C16 C 0.1084(6) 0.1949(8) 0.6522(5) 0.036(4) Uani 1 1 d . U . . .
H16 H 0.115558 0.142681 0.627777 0.043 Uiso 1 1 calc R U . . .
F17 F 0.5500(6) 0.0221(6) 0.9519(5) 0.051(3) Uani 1 1 d D . . . .
C17 C 0.1238(6) 0.2522(10) 0.6043(7) 0.066(5) Uani 1 1 d . U . . .
H17A H 0.110478 0.303757 0.626038 0.079 Uiso 1 1 calc R U . . .
H17B H 0.091779 0.244848 0.558736 0.079 Uiso 1 1 calc R U . . .
F18 F 0.6280(5) 0.0822(7) 0.8933(5) 0.050(3) Uani 1 1 d D . . . .
C18 C 0.2019(6) 0.2522(10) 0.5863(6) 0.071(5) Uani 1 1 d . U . . .
H18A H 0.211688 0.205606 0.555044 0.085 Uiso 1 1 calc R U . . .
H18B H 0.211997 0.299727 0.556368 0.085 Uiso 1 1 calc R U . . .
F19 F 0.6168(5) 0.1727(6) 0.9633(5) 0.040(3) Uani 1 1 d D . . . .
C19 C 0.2494(7) 0.2512(10) 0.6412(6) 0.071(5) Uani 1 1 d . U . . .
H19A H 0.248429 0.303027 0.666314 0.085 Uiso 1 1 calc R U . . .
H19B H 0.301826 0.243009 0.623029 0.085 Uiso 1 1 calc R U . . .
F20 F 0.6409(6) 0.0664(8) 0.9997(5) 0.066(4) Uani 1 1 d D . . . .
C1 C -0.0290(12) 0.4053(10) 0.6931(8) 0.115(7) Uani 1 1 d . U . . .
H1A H -0.009443 0.352772 0.678856 0.574 Uiso 1 1 calc R U . . .
H1B H -0.074790 0.418290 0.661775 0.574 Uiso 1 1 calc R U . . .
P2 P -0.0163(3) 0.2087(4) 0.8239(3) 0.0261(18) Uani 1 1 d . . . . .
F2 F 0.4575(6) 0.1099(7) 0.4798(4) 0.050(3) Uani 1 1 d D . . . .
B1 B 0.4980(6) 0.2607(7) 0.7486(5) 0.015(2) Uani 1 1 d . . . . .
S2 S 0.6778(3) 0.0894(4) 0.6336(3) 0.0470(19) Uani 1 1 d D . . . .
C20 C 0.2346(7) 0.1974(12) 0.6877(7) 0.098(7) Uani 1 1 d . U . . .
H20A H 0.270123 0.202714 0.731199 0.118 Uiso 1 1 calc R U . . .
H20B H 0.243920 0.145266 0.665038 0.118 Uiso 1 1 calc R U . . .
F21 F 0.3755(6) 0.3548(6) 0.5351(4) 0.044(3) Uani 1 1 d D . . . .
C21 C 0.1578(6) 0.2004(10) 0.7117(6) 0.069(5) Uani 1 1 d . U . . .
H21A H 0.148562 0.156451 0.746252 0.083 Uiso 1 1 calc R U . . .
H21B H 0.149056 0.250616 0.738000 0.083 Uiso 1 1 calc R U . . .
F22 F 0.2984(5) 0.4332(7) 0.5648(5) 0.046(3) Uani 1 1 d D . . . .
C22 C -0.1056(6) 0.1971(9) 0.8521(6) 0.045(4) Uani 1 1 d . U . . .
H22 H -0.104956 0.162954 0.897070 0.055 Uiso 1 1 calc R U . . .
F23 F 0.3798(7) 0.5107(6) 0.5888(5) 0.053(3) Uani 1 1 d D . . . .
C23 C -0.1535(7) 0.1657(11) 0.8003(7) 0.090(6) Uani 1 1 d . U . . .
H23A H -0.157967 0.201768 0.757371 0.108 Uiso 1 1 calc R U . . .
H23B H -0.132338 0.114992 0.783027 0.108 Uiso 1 1 calc R U . . .
F24 F 0.4585(5) 0.4320(7) 0.5584(6) 0.050(3) Uani 1 1 d D . . . .
C24 C -0.2237(8) 0.1535(11) 0.8278(8) 0.089(6) Uani 1 1 d . U . . .
H24A H -0.219386 0.118979 0.871832 0.107 Uiso 1 1 calc R U . . .
H24B H -0.257340 0.127076 0.790335 0.107 Uiso 1 1 calc R U . . .
F25 F 0.3725(7) 0.4588(8) 0.4916(5) 0.066(4) Uani 1 1 d D . . . .
C25 C -0.2560(7) 0.2269(10) 0.8475(7) 0.068(5) Uani 1 1 d . U . . .
H25A H -0.263207 0.260269 0.802919 0.082 Uiso 1 1 calc R U . . .
H25B H -0.306870 0.218458 0.869146 0.082 Uiso 1 1 calc R U . . .
F26 F 0.2375(6) 0.4500(11) 0.7787(6) 0.100(5) Uani 1 1 d D . . . .
C26 C -0.2093(7) 0.2629(11) 0.8963(8) 0.090(6) Uani 1 1 d . U . . .
H26A H -0.207900 0.232400 0.942959 0.107 Uiso 1 1 calc R U . . .
H26B H -0.230110 0.315851 0.907058 0.107 Uiso 1 1 calc R U . . .
F27 F 0.2796(7) 0.3746(8) 0.8501(6) 0.097(4) Uani 1 1 d D . . . .
C27 C -0.1316(7) 0.2711(12) 0.8702(9) 0.101(7) Uani 1 1 d . U . . .
H27A H -0.131314 0.305944 0.826394 0.121 Uiso 1 1 calc R U . . .
H27B H -0.097865 0.294489 0.909349 0.121 Uiso 1 1 calc R U . . .
F28 F 0.3644(8) 0.4468(10) 0.8758(5) 0.106(6) Uani 1 1 d D . . . .
C28 C 0.0336(5) 0.2268(8) 0.8972(5) 0.033(4) Uani 1 1 d . U . . .
H28 H 0.010553 0.275301 0.918736 0.040 Uiso 1 1 calc R U . . .
F29 F 0.3214(10) 0.5243(8) 0.7998(8) 0.114(5) Uani 1 1 d D . . . .
C29 C 0.0306(7) 0.1697(9) 0.9525(5) 0.058(5) Uani 1 1 d . U . . .
H29A H -0.023620 0.158138 0.963093 0.070 Uiso 1 1 calc R U . . .
H29B H 0.054721 0.120484 0.935151 0.070 Uiso 1 1 calc R U . . .
F30 F 0.2609(10) 0.4790(13) 0.8796(6) 0.146(8) Uani 1 1 d D . . . .
C30 C 0.0684(5) 0.1953(8) 1.0161(5) 0.045(4) Uani 1 1 d . U . . .
H30A H 0.040835 0.241306 1.036064 0.053 Uiso 1 1 calc R U . . .
H30B H 0.067741 0.152827 1.053566 0.053 Uiso 1 1 calc R U . . .
F31 F 0.5426(5) 0.4382(7) 0.9303(6) 0.048(3) Uani 1 1 d D . . . .
C31 C 0.1414(7) 0.2156(9) 1.0039(6) 0.054(4) Uani 1 1 d . U . . .
H31A H 0.170670 0.168039 0.990306 0.065 Uiso 1 1 calc R U . . .
H31B H 0.165041 0.237285 1.049990 0.065 Uiso 1 1 calc R U . . .
F32 F 0.6293(6) 0.5080(6) 0.8992(5) 0.045(3) Uani 1 1 d D . . . .
C32 C 0.1462(7) 0.2699(8) 0.9494(5) 0.053(4) Uani 1 1 d . U . . .
H32A H 0.200820 0.279316 0.938758 0.063 Uiso 1 1 calc R U . . .
H32B H 0.123819 0.320304 0.965993 0.063 Uiso 1 1 calc R U . . .
F33 F 0.7036(5) 0.4259(7) 0.9339(4) 0.043(3) Uani 1 1 d D . . . .
C33 C 0.1079(7) 0.2451(9) 0.8859(5) 0.058(5) Uani 1 1 d . U . . .
H33A H 0.110019 0.287373 0.848269 0.070 Uiso 1 1 calc R U . . .
H33B H 0.134245 0.198259 0.866243 0.070 Uiso 1 1 calc R U . . .
F34 F 0.6184(6) 0.3573(6) 0.9623(5) 0.045(3) Uani 1 1 d D . . . .
C34 C 0.5143(6) 0.2068(6) 0.6893(5) 0.018(3) Uani 1 1 d . . . . .
F35 F 0.6292(6) 0.4616(8) 1.0003(5) 0.064(4) Uani 1 1 d D . . . .
C35 C 0.4638(6) 0.1818(7) 0.6446(5) 0.031(3) Uani 1 1 d . . . . .
H35 H 0.411200 0.201981 0.647810 0.037 Uiso 1 1 calc R U . . .
F36 F 0.7332(7) 0.3279(7) 0.6553(6) 0.071(4) Uani 1 1 d D . . . .
C36 C 0.4781(6) 0.1328(7) 0.5968(5) 0.024(3) Uani 1 1 d . . . . .
F37 F 0.6673(7) 0.4139(10) 0.6220(5) 0.092(5) Uani 1 1 d D . . . .
C37 C 0.5440(6) 0.1045(8) 0.5896(6) 0.043(4) Uani 1 1 d . . . . .
H37 H 0.554814 0.066175 0.550635 0.052 Uiso 1 1 calc R U . . .
F38 F 0.7191(9) 0.4850(7) 0.6974(6) 0.090(5) Uani 1 1 d D . . . .
C38 C 0.5945(6) 0.1272(7) 0.6340(5) 0.031(3) Uani 1 1 d . . . . .
F39 F 0.7852(6) 0.3993(10) 0.7305(5) 0.082(5) Uani 1 1 d D . . . .
C39 C 0.5790(6) 0.1771(7) 0.6833(5) 0.032(3) Uani 1 1 d . . . . .
H39 H 0.620066 0.193114 0.718473 0.039 Uiso 1 1 calc R U . . .
F40 F 0.7790(8) 0.4266(10) 0.6258(6) 0.098(5) Uani 1 1 d D . . . .
C40 C 0.4776(6) 0.2108(7) 0.8118(5) 0.023(3) Uani 1 1 d . . . . .
C41 C 0.4115(6) 0.1879(7) 0.8213(5) 0.028(3) Uani 1 1 d . . . . .
H41 H 0.369801 0.208486 0.789147 0.034 Uiso 1 1 calc R U . . .
C42 C 0.3957(6) 0.1383(7) 0.8715(5) 0.031(3) Uani 1 1 d . . . . .
C43 C 0.4459(6) 0.1131(7) 0.9121(5) 0.033(3) Uani 1 1 d . . . . .
H43 H 0.433820 0.076105 0.951737 0.040 Uiso 1 1 calc R U . . .
C44 C 0.5128(6) 0.1343(6) 0.9033(5) 0.022(3) Uani 1 1 d . . . . .
C45 C 0.5278(6) 0.1791(7) 0.8541(4) 0.029(3) Uani 1 1 d . . . . .
H45 H 0.581901 0.191717 0.846382 0.034 Uiso 1 1 calc R U . . .
C46 C 0.4368(5) 0.3175(6) 0.7281(5) 0.019(3) Uani 1 1 d . . . . .
C47 C 0.4297(5) 0.3452(6) 0.6654(4) 0.016(3) Uani 1 1 d . . . . .
H47 H 0.461431 0.323337 0.626577 0.020 Uiso 1 1 calc R U . . .
C48 C 0.3834(6) 0.4004(7) 0.6484(5) 0.031(3) Uani 1 1 d . . . . .
C49 C 0.3433(6) 0.4311(7) 0.6954(5) 0.038(4) Uani 1 1 d . . . . .
H49 H 0.307735 0.474274 0.682923 0.046 Uiso 1 1 calc R U . . .
C50 C 0.3503(6) 0.4041(8) 0.7615(5) 0.041(4) Uani 1 1 d . . . . .
C51 C 0.3947(5) 0.3495(7) 0.7764(5) 0.026(3) Uani 1 1 d . . . . .
H51 H 0.397895 0.329678 0.827295 0.031 Uiso 1 1 calc R U . . .
C52 C 0.5633(6) 0.3129(7) 0.7700(5) 0.023(3) Uani 1 1 d . . . . .
C53 C 0.5685(5) 0.3426(6) 0.8316(5) 0.016(3) Uani 1 1 d . . . . .
H53 H 0.532511 0.326378 0.869367 0.019 Uiso 1 1 calc R U . . .
C54 C 0.6197(6) 0.3943(7) 0.8477(5) 0.024(3) Uani 1 1 d . . . . .
C55 C 0.6654(6) 0.4162(7) 0.8022(5) 0.027(3) Uani 1 1 d . . . . .
H55 H 0.703913 0.456888 0.813920 0.033 Uiso 1 1 calc R U . . .
C56 C 0.6605(6) 0.3828(8) 0.7369(5) 0.040(4) Uani 1 1 d . . . . .
C57 C 0.6103(5) 0.3359(6) 0.7209(5) 0.022(3) Uani 1 1 d . . . . .
H57 H 0.605412 0.315349 0.670307 0.027 Uiso 1 1 calc R U . . .
S3 S 0.3064(3) 0.1106(4) 0.8802(3) 0.0381(17) Uani 1 1 d D . . . .
F3 F 0.3828(6) 0.1804(6) 0.5282(5) 0.050(3) Uani 1 1 d D . . . .
C3 C -0.0018(9) 0.4668(12) 0.8049(9) 0.100(6) Uani 1 1 d . U . . .
H3 H -0.017111 0.491847 0.852183 0.120 Uiso 1 1 calc R U . . .

loop_
_atom_site_aniso_label
_atom_site_aniso_U_11
_atom_site_aniso_U_22
_atom_site_aniso_U_33
_atom_site_aniso_U_23
_atom_site_aniso_U_13
_atom_site_aniso_U_12
P1 0.029(4) 0.038(5) 0.016(3) -0.005(3) 0.002(3) 0.005(4)
F1 0.055(8) 0.039(6) 0.054(6) -0.014(5) -0.010(6) -0.015(5)
C2 0.108(15) 0.073(11) 0.115(10) -0.025(12) 0.033(12) -0.015(11)
S4 0.038(4) 0.033(4) 0.028(3) 0.017(3) -0.013(3) -0.001(3)
F4 0.037(6) 0.059(9) 0.061(6) -0.026(6) -0.007(5) -0.018(6)
C4 0.113(15) 0.17(2) 0.080(11) -0.025(12) 0.040(11) 0.067(15)
S5 0.033(3) 0.034(4) 0.030(3) 0.010(3) 0.007(3) 0.014(4)
F5 0.057(7) 0.082(10) 0.056(6) -0.041(7) -0.026(6) -0.005(7)
C5 0.158(18) 0.19(2) 0.073(11) 0.037(13) 0.019(13) 0.037(17)
S6 0.092(6) 0.113(7) 0.037(4) -0.003(5) 0.020(4) 0.077(6)
F6 0.069(9) 0.049(9) 0.044(5) -0.012(5) -0.019(5) 0.036(7)
C6 0.138(16) 0.114(16) 0.061(10) 0.023(11) -0.006(11) -0.044(12)
S7 0.031(3) 0.041(4) 0.029(3) -0.010(3) 0.005(3) -0.012(4)
F7 0.060(8) 0.043(6) 0.062(7) -0.017(6) -0.005(6) 0.041(5)
C7 0.132(17) 0.060(15) 0.112(14) 0.008(12) -0.025(13) -0.023(13)
S8 0.054(5) 0.087(6) 0.039(4) -0.001(4) 0.013(3) -0.043(5)
F8 0.050(8) 0.088(11) 0.068(6) 0.003(6) 0.024(6) 0.034(8)
C8 0.036(9) 0.090(14) 0.029(7) 0.009(8) 0.015(6) 0.012(9)
F9 0.017(6) 0.073(7) 0.086(8) 0.001(7) 0.009(6) 0.023(5)
C9 0.059(11) 0.066(13) 0.041(8) 0.005(8) 0.007(7) 0.005(10)
F10 0.055(7) 0.102(11) 0.083(8) -0.047(9) -0.013(6) 0.049(7)
Rh1 0.058(2) 0.054(3) 0.0320(16) 0.0027(17) 0.0114(16) 0.006(2)
S1 0.044(4) 0.035(4) 0.034(3) -0.016(3) -0.017(3) -0.006(4)
C10 0.006(7) 0.097(13) 0.021(6) 0.003(7) -0.001(6) -0.017(8)
F11 0.027(7) 0.055(7) 0.093(8) 0.017(6) 0.013(7) 0.002(6)
C11 0.036(9) 0.136(16) 0.028(7) -0.014(9) 0.000(7) 0.015(10)
F12 0.020(6) 0.053(8) 0.061(5) 0.005(5) -0.007(5) -0.031(6)
C12 0.007(8) 0.140(17) 0.066(9) 0.011(11) -0.006(7) 0.003(9)
F13 0.034(7) 0.051(6) 0.075(7) 0.015(6) 0.010(6) -0.010(6)
C13 0.037(10) 0.140(17) 0.062(9) -0.045(10) -0.008(8) 0.031(11)
F14 0.048(8) 0.077(10) 0.053(5) 0.004(6) 0.024(5) -0.027(7)
C14 0.034(9) 0.132(15) 0.030(7) -0.023(9) -0.020(7) 0.002(10)
F15 0.034(6) 0.067(9) 0.077(7) -0.007(7) 0.015(5) -0.019(6)
C15 0.027(9) 0.128(16) 0.059(8) -0.047(10) -0.006(7) 0.025(10)
F16 0.039(6) 0.066(9) 0.037(5) 0.008(5) -0.012(4) -0.018(6)
C16 0.026(8) 0.048(10) 0.034(7) 0.008(7) 0.010(6) 0.001(7)
F17 0.062(8) 0.035(6) 0.057(6) 0.012(5) -0.001(6) -0.002(6)
C17 0.022(8) 0.096(14) 0.079(9) 0.041(10) -0.011(8) -0.012(9)
F18 0.039(7) 0.053(9) 0.058(5) 0.026(6) -0.004(5) 0.017(6)
C18 0.032(9) 0.117(15) 0.062(9) 0.036(10) -0.006(8) -0.007(10)
F19 0.028(6) 0.051(6) 0.040(5) 0.017(5) -0.020(5) -0.005(5)
C19 0.026(9) 0.124(16) 0.061(9) 0.013(10) -0.015(8) -0.032(10)
F20 0.047(7) 0.092(11) 0.057(6) 0.044(7) -0.014(6) 0.006(7)
C1 0.197(19) 0.064(11) 0.082(9) 0.028(10) -0.018(11) -0.060(11)
P2 0.021(4) 0.032(5) 0.025(3) -0.002(3) -0.001(3) -0.004(4)
F2 0.053(7) 0.055(9) 0.040(5) -0.007(5) -0.012(4) 0.012(6)
B1 0.008(6) 0.017(7) 0.022(5) 0.001(4) -0.001(4) -0.004(4)
S2 0.034(4) 0.055(5) 0.052(3) 0.000(4) -0.003(3) 0.029(4)
C20 0.045(10) 0.20(2) 0.046(9) 0.046(11) -0.011(8) 0.029(12)
F21 0.052(7) 0.051(6) 0.028(5) -0.001(5) -0.007(5) 0.019(6)
C21 0.019(8) 0.130(16) 0.058(8) 0.051(10) -0.003(7) -0.002(10)
F22 0.036(5) 0.063(9) 0.038(5) 0.005(6) -0.004(5) 0.017(6)
C22 0.029(8) 0.078(12) 0.029(6) 0.000(8) -0.010(6) 0.000(9)
F23 0.062(8) 0.034(6) 0.063(7) 0.005(5) 0.007(6) 0.015(6)
C23 0.030(9) 0.149(17) 0.090(11) -0.073(11) 0.008(9) -0.029(11)
F24 0.033(5) 0.050(9) 0.068(7) 0.033(7) 0.023(5) 0.020(6)
C24 0.053(11) 0.139(18) 0.075(10) -0.031(11) -0.001(9) -0.054(12)
F25 0.074(9) 0.084(10) 0.039(5) 0.025(6) 0.015(5) 0.045(9)
C25 0.008(8) 0.117(16) 0.080(10) 0.025(11) 0.001(8) 0.001(10)
F26 0.062(8) 0.177(16) 0.064(7) 0.006(9) 0.037(6) 0.073(9)
C26 0.034(10) 0.132(17) 0.103(12) -0.034(12) 0.003(10) 0.001(11)
F27 0.079(10) 0.153(11) 0.062(8) 0.023(8) 0.055(7) 0.080(8)
C27 0.023(9) 0.156(19) 0.124(13) -0.051(13) 0.026(9) 0.023(12)
F28 0.144(11) 0.139(14) 0.035(6) -0.050(8) -0.014(7) 0.086(10)
C28 0.007(7) 0.063(11) 0.029(6) 0.010(7) -0.003(6) -0.001(7)
F29 0.152(15) 0.091(9) 0.099(10) -0.028(8) 0.004(10) 0.070(9)
C29 0.031(8) 0.093(13) 0.052(8) 0.020(9) 0.010(7) -0.026(9)
F30 0.183(15) 0.211(17) 0.045(7) -0.010(9) 0.022(8) 0.159(15)
C30 0.013(7) 0.095(13) 0.026(6) 0.024(7) -0.008(6) 0.001(8)
F31 0.035(5) 0.038(8) 0.071(7) -0.030(6) 0.016(5) -0.019(5)
C31 0.041(9) 0.079(13) 0.044(8) 0.015(8) 0.004(7) 0.015(9)
F32 0.043(7) 0.032(6) 0.063(6) -0.021(5) 0.018(6) -0.011(5)
C32 0.036(9) 0.072(12) 0.050(8) 0.016(8) -0.002(7) -0.025(9)
F33 0.032(5) 0.065(9) 0.030(5) -0.010(6) -0.005(4) -0.013(5)
C33 0.046(10) 0.100(14) 0.028(7) 0.017(8) 0.010(7) -0.015(9)
F34 0.053(7) 0.052(7) 0.031(5) -0.005(5) 0.002(5) -0.016(6)
C34 0.023(6) 0.007(7) 0.024(5) 0.003(4) 0.001(4) -0.003(5)
F35 0.050(8) 0.097(10) 0.044(5) -0.042(6) 0.000(5) -0.013(8)
C35 0.035(7) 0.033(8) 0.024(6) -0.004(5) -0.008(5) -0.007(6)
F36 0.053(9) 0.108(8) 0.054(7) -0.024(7) 0.027(6) -0.039(7)
C36 0.026(5) 0.020(7) 0.025(5) 0.002(5) -0.002(5) -0.001(5)
F37 0.101(9) 0.127(13) 0.048(6) 0.041(8) -0.002(6) -0.072(9)
C37 0.021(6) 0.072(11) 0.037(6) -0.004(7) -0.005(5) 0.003(6)
F38 0.141(14) 0.078(8) 0.054(7) 0.007(7) 0.048(8) -0.046(8)
C38 0.025(5) 0.034(8) 0.034(6) -0.001(5) -0.004(4) 0.010(5)
F39 0.051(7) 0.137(14) 0.059(6) -0.022(8) 0.011(6) -0.046(8)
C39 0.018(6) 0.039(9) 0.040(6) -0.006(6) 0.002(5) -0.004(6)
F40 0.094(10) 0.135(14) 0.069(7) -0.013(9) 0.044(7) -0.060(11)
C40 0.016(5) 0.029(8) 0.022(5) 0.005(5) -0.003(4) -0.004(5)
C41 0.015(5) 0.038(9) 0.032(6) 0.010(5) 0.003(5) 0.003(6)
C42 0.021(5) 0.041(9) 0.031(6) 0.012(5) -0.002(4) -0.009(5)
C43 0.024(5) 0.045(10) 0.032(6) 0.011(6) -0.003(5) -0.001(6)
C44 0.025(5) 0.019(7) 0.021(5) -0.004(4) -0.005(4) -0.002(5)
C45 0.017(6) 0.048(9) 0.022(6) 0.010(5) -0.003(5) 0.007(6)
C46 0.012(6) 0.024(7) 0.022(5) 0.000(4) 0.004(4) 0.008(5)
C47 0.005(6) 0.025(8) 0.019(4) -0.002(5) -0.001(4) -0.008(5)
C48 0.031(7) 0.037(8) 0.026(5) 0.006(5) 0.002(4) 0.007(6)
C49 0.034(8) 0.050(10) 0.030(5) -0.003(6) -0.002(5) 0.015(7)
C50 0.032(7) 0.065(10) 0.026(5) 0.000(5) 0.003(5) 0.030(7)
C51 0.015(7) 0.032(8) 0.032(5) -0.002(5) 0.015(5) 0.006(5)
C52 0.016(6) 0.029(8) 0.023(5) -0.002(4) -0.001(4) -0.017(5)
C53 0.013(6) 0.014(7) 0.021(5) -0.002(5) 0.001(4) -0.004(5)
C54 0.022(6) 0.023(7) 0.029(5) -0.008(5) 0.004(4) -0.013(5)
C55 0.016(6) 0.038(9) 0.028(5) 0.001(5) -0.003(4) -0.019(6)
C56 0.039(7) 0.059(9) 0.024(5) -0.004(5) 0.001(5) -0.032(6)
C57 0.017(6) 0.031(8) 0.020(5) -0.003(5) 0.009(4) -0.010(5)
S3 0.018(3) 0.039(4) 0.058(3) 0.003(4) -0.001(3) -0.015(3)
F3 0.057(8) 0.052(6) 0.040(6) -0.011(5) -0.021(5) 0.013(6)
C3 0.077(13) 0.123(16) 0.100(12) -0.021(12) -0.007(11) -0.007(13)

_geom_special_details            
;
 All esds (except the esd in the dihedral angle between two l.s. planes)
 are estimated using the full covariance matrix.  The cell esds are taken
 into account individually in the estimation of esds in distances, angles
 and torsion angles; correlations between esds in cell parameters are only
 used when they are defined by crystal symmetry.  An approximate (isotropic)
 treatment of cell esds is used for estimating esds involving l.s. planes.
;

loop_
_geom_bond_atom_site_label_1
_geom_bond_atom_site_label_2
_geom_bond_distance
_geom_bond_site_symmetry_2
_geom_bond_publ_flag
P1 C10 1.807(10) . ?
P1 C8 1.820(16) . ?
P1 C16 1.876(13) . ?
P1 Rh1 2.229(7) . ?
F1 S1 1.590(11) . ?
C2 C3 1.53(2) . ?
C2 C1 1.74(2) . ?
C2 Rh1 2.46(2) . ?
C2 H2B 1.1100 . ?
C2 H2A 1.1100 . ?
S4 F17 1.578(10) . ?
S4 F20 1.576(10) . ?
S4 F19 1.579(10) . ?
S4 F16 1.589(10) . ?
S4 F18 1.595(10) . ?
S4 C44 1.810(12) . ?
F4 S1 1.591(10) . ?
C4 C3 1.60(2) . ?
C4 C5 1.67(2) . ?
C4 H4A 1.1100 . ?
C4 H4B 1.1100 . ?
S5 F22 1.562(10) . ?
S5 F25 1.573(10) . ?
S5 F24 1.575(10) . ?
S5 F23 1.574(11) . ?
S5 F21 1.586(10) . ?
S5 C48 1.798(11) . ?
F5 S1 1.572(10) . ?
C5 C6 1.65(3) . ?
C5 H5B 1.1100 . ?
C5 H5A 1.1100 . ?
S6 F30 1.552(11) . ?
S6 F27 1.558(13) . ?
S6 F26 1.561(11) . ?
S6 F28 1.567(11) . ?
S6 F29 1.587(13) . ?
S6 C50 1.780(13) . ?
F6 S2 1.583(9) . ?
C6 C1 1.52(2) . ?
C6 C7 1.57(3) . ?
C6 H6 1.1200 . ?
S7 F35 1.556(9) . ?
S7 F33 1.564(10) . ?
S7 F34 1.571(10) . ?
S7 F32 1.578(10) . ?
S7 F31 1.589(10) . ?
S7 C54 1.798(11) . ?
F7 S2 1.580(11) . ?
C7 C3 1.61(2) . ?
C7 H7B 1.1100 . ?
C7 H7A 1.1100 . ?
S8 F36 1.559(12) . ?
S8 F38 1.563(12) . ?
S8 F37 1.570(11) . ?
S8 F40 1.577(11) . ?
S8 F39 1.583(10) . ?
S8 C56 1.808(13) . ?
F8 S2 1.548(10) . ?
C8 C9 1.572(16) . ?
C8 H8A 1.1100 . ?
C8 H8B 1.1100 . ?
F9 S2 1.583(11) . ?
C9 P2 1.807(16) . ?
C9 H9A 1.1100 . ?
C9 H9B 1.1100 . ?
F10 S2 1.569(11) . ?
Rh1 P2 2.222(7) . ?
Rh1 C1 2.479(19) . ?
S1 F3 1.569(10) . ?
S1 F2 1.579(10) . ?
S1 C36 1.840(12) . ?
C10 C15 1.501(18) . ?
C10 C11 1.541(16) . ?
C10 H10 1.1200 . ?
F11 S3 1.558(11) . ?
C11 C12 1.513(15) . ?
C11 H11A 1.1100 . ?
C11 H11B 1.1100 . ?
F12 S3 1.573(9) . ?
C12 C13 1.461(19) . ?
C12 H12A 1.1100 . ?
C12 H12B 1.1100 . ?
F13 S3 1.562(11) . ?
C13 C14 1.500(17) . ?
C13 H13A 1.1100 . ?
C13 H13B 1.1100 . ?
F14 S3 1.562(10) . ?
C14 C15 1.556(16) . ?
C14 H14A 1.1100 . ?
C14 H14B 1.1100 . ?
F15 S3 1.575(10) . ?
C15 H15A 1.1100 . ?
C15 H15B 1.1100 . ?
C16 C17 1.496(17) . ?
C16 C21 1.525(15) . ?
C16 H16 1.1200 . ?
C17 C18 1.579(17) . ?
C17 H17A 1.1100 . ?
C17 H17B 1.1100 . ?
C18 C19 1.429(15) . ?
C18 H18A 1.1100 . ?
C18 H18B 1.1100 . ?
C19 C20 1.43(2) . ?
C19 H19A 1.1100 . ?
C19 H19B 1.1100 . ?
C1 H1A 1.1100 . ?
C1 H1B 1.1100 . ?
P2 C28 1.788(11) . ?
P2 C22 1.866(14) . ?
B1 C34 1.620(16) . ?
B1 C40 1.655(15) . ?
B1 C46 1.654(16) . ?
B1 C52 1.665(15) . ?
S2 C38 1.779(13) . ?
C20 C21 1.593(18) . ?
C20 H20A 1.1100 . ?
C20 H20B 1.1100 . ?
C21 H21A 1.1100 . ?
C21 H21B 1.1100 . ?
C22 C23 1.510(16) . ?
C22 C27 1.54(2) . ?
C22 H22 1.1200 . ?
C23 C24 1.515(19) . ?
C23 H23A 1.1100 . ?
C23 H23B 1.1100 . ?
C24 C25 1.59(2) . ?
C24 H24A 1.1100 . ?
C24 H24B 1.1100 . ?
C25 C26 1.493(19) . ?
C25 H25A 1.1100 . ?
C25 H25B 1.1100 . ?
C26 C27 1.63(2) . ?
C26 H26A 1.1100 . ?
C26 H26B 1.1100 . ?
C27 H27A 1.1100 . ?
C27 H27B 1.1100 . ?
C28 C33 1.516(16) . ?
C28 C29 1.563(17) . ?
C28 H28 1.1200 . ?
C29 C30 1.546(15) . ?
C29 H29A 1.1100 . ?
C29 H29B 1.1100 . ?
C30 C31 1.506(16) . ?
C30 H30A 1.1100 . ?
C30 H30B 1.1100 . ?
C31 C32 1.518(17) . ?
C31 H31A 1.1100 . ?
C31 H31B 1.1100 . ?
C32 C33 1.544(16) . ?
C32 H32A 1.1100 . ?
C32 H32B 1.1100 . ?
C33 H33A 1.1100 . ?
C33 H33B 1.1100 . ?
C34 C39 1.393(15) . ?
C34 C35 1.403(14) . ?
C35 C36 1.382(15) . ?
C35 H35 1.1000 . ?
C36 C37 1.407(16) . ?
C37 C38 1.386(15) . ?
C37 H37 1.1000 . ?
C38 C39 1.420(16) . ?
C39 H39 1.1000 . ?
C40 C41 1.380(15) . ?
C40 C45 1.418(14) . ?
C41 C42 1.429(15) . ?
C41 H41 1.1000 . ?
C42 C43 1.351(15) . ?
C42 S3 1.834(13) . ?
C43 C44 1.385(15) . ?
C43 H43 1.1000 . ?
C44 C45 1.352(15) . ?
C45 H45 1.1000 . ?
C46 C47 1.379(13) . ?
C46 C51 1.434(14) . ?
C47 C48 1.422(15) . ?
C47 H47 1.1000 . ?
C48 C49 1.381(15) . ?
C49 C50 1.439(15) . ?
C49 H49 1.1000 . ?
C50 C51 1.381(16) . ?
C51 H51 1.1000 . ?
C52 C53 1.371(13) . ?
C52 C57 1.444(14) . ?
C53 C54 1.434(15) . ?
C53 H53 1.1000 . ?
C54 C55 1.368(14) . ?
C55 C56 1.470(15) . ?
C55 H55 1.1000 . ?
C56 C57 1.358(15) . ?
C57 H57 1.1000 . ?
C3 H3 1.1200 . ?

loop_
_geom_angle_atom_site_label_1
_geom_angle_atom_site_label_2
_geom_angle_atom_site_label_3
_geom_angle
_geom_angle_site_symmetry_1
_geom_angle_site_symmetry_3
_geom_angle_publ_flag
C10 P1 C8 108.1(7) . . ?
C10 P1 C16 106.5(5) . . ?
C8 P1 C16 104.2(7) . . ?
C10 P1 Rh1 110.3(6) . . ?
C8 P1 Rh1 111.3(5) . . ?
C16 P1 Rh1 116.1(5) . . ?
C3 C2 C1 104.8(14) . . ?
C3 C2 Rh1 123.5(14) . . ?
C1 C2 Rh1 69.9(9) . . ?
C3 C2 H2B 110.8 . . ?
C1 C2 H2B 110.8 . . ?
Rh1 C2 H2B 123.9 . . ?
C3 C2 H2A 110.8 . . ?
C1 C2 H2A 110.8 . . ?
Rh1 C2 H2A 40.9 . . ?
H2B C2 H2A 108.9 . . ?
F17 S4 F20 86.9(8) . . ?
F17 S4 F19 174.9(6) . . ?
F20 S4 F19 88.4(7) . . ?
F17 S4 F16 88.4(7) . . ?
F20 S4 F16 88.8(7) . . ?
F19 S4 F16 89.7(7) . . ?
F17 S4 F18 91.4(8) . . ?
F20 S4 F18 87.3(7) . . ?
F19 S4 F18 90.2(7) . . ?
F16 S4 F18 176.2(7) . . ?
F17 S4 C44 92.5(6) . . ?
F20 S4 C44 179.4(8) . . ?
F19 S4 C44 92.2(6) . . ?
F16 S4 C44 90.9(6) . . ?
F18 S4 C44 92.9(5) . . ?
C3 C4 C5 109.5(14) . . ?
C3 C4 H4A 109.8 . . ?
C5 C4 H4A 109.8 . . ?
C3 C4 H4B 109.8 . . ?
C5 C4 H4B 109.8 . . ?
H4A C4 H4B 108.2 . . ?
F22 S5 F25 87.2(7) . . ?
F22 S5 F24 175.1(7) . . ?
F25 S5 F24 88.0(7) . . ?
F22 S5 F23 89.6(8) . . ?
F25 S5 F23 89.1(8) . . ?
F24 S5 F23 91.0(8) . . ?
F22 S5 F21 89.4(7) . . ?
F25 S5 F21 86.5(7) . . ?
F24 S5 F21 89.6(7) . . ?
F23 S5 F21 175.5(7) . . ?
F22 S5 C48 91.8(6) . . ?
F25 S5 C48 178.8(8) . . ?
F24 S5 C48 93.0(6) . . ?
F23 S5 C48 91.5(7) . . ?
F21 S5 C48 93.0(6) . . ?
C6 C5 C4 98.6(15) . . ?
C6 C5 H5B 112.1 . . ?
C4 C5 H5B 112.1 . . ?
C6 C5 H5A 112.1 . . ?
C4 C5 H5A 112.1 . . ?
H5B C5 H5A 109.7 . . ?
F30 S6 F27 85.3(12) . . ?
F30 S6 F26 87.8(9) . . ?
F27 S6 F26 88.8(11) . . ?
F30 S6 F28 85.5(9) . . ?
F27 S6 F28 89.6(11) . . ?
F26 S6 F28 173.2(8) . . ?
F30 S6 F29 89.5(13) . . ?
F27 S6 F29 174.3(10) . . ?
F26 S6 F29 88.5(11) . . ?
F28 S6 F29 92.4(12) . . ?
F30 S6 C50 175.5(13) . . ?
F27 S6 C50 90.2(8) . . ?
F26 S6 C50 91.9(7) . . ?
F28 S6 C50 94.8(7) . . ?
F29 S6 C50 94.9(9) . . ?
C1 C6 C5 104.1(18) . . ?
C1 C6 C7 101.9(17) . . ?
C5 C6 C7 103.0(13) . . ?
C1 C6 H6 115.4 . . ?
C5 C6 H6 115.4 . . ?
C7 C6 H6 115.4 . . ?
F35 S7 F33 85.8(6) . . ?
F35 S7 F34 86.2(8) . . ?
F33 S7 F34 89.3(7) . . ?
F35 S7 F32 90.9(8) . . ?
F33 S7 F32 90.5(7) . . ?
F34 S7 F32 177.1(7) . . ?
F35 S7 F31 89.8(7) . . ?
F33 S7 F31 175.5(7) . . ?
F34 S7 F31 89.2(7) . . ?
F32 S7 F31 90.8(7) . . ?
F35 S7 C54 177.7(8) . . ?
F33 S7 C54 92.6(6) . . ?
F34 S7 C54 92.1(6) . . ?
F32 S7 C54 90.7(6) . . ?
F31 S7 C54 91.7(6) . . ?
C6 C7 C3 100.8(16) . . ?
C6 C7 H7B 111.6 . . ?
C3 C7 H7B 111.6 . . ?
C6 C7 H7A 111.6 . . ?
C3 C7 H7A 111.6 . . ?
H7B C7 H7A 109.4 . . ?
F36 S8 F38 176.2(9) . . ?
F36 S8 F37 88.1(10) . . ?
F38 S8 F37 92.2(10) . . ?
F36 S8 F40 87.6(9) . . ?
F38 S8 F40 88.7(10) . . ?
F37 S8 F40 88.4(8) . . ?
F36 S8 F39 92.0(9) . . ?
F38 S8 F39 87.4(10) . . ?
F37 S8 F39 176.1(8) . . ?
F40 S8 F39 87.7(8) . . ?
F36 S8 C56 93.0(8) . . ?
F38 S8 C56 90.8(8) . . ?
F37 S8 C56 90.9(7) . . ?
F40 S8 C56 179.1(11) . . ?
F39 S8 C56 93.0(6) . . ?
C9 C8 P1 110.6(10) . . ?
C9 C8 H8A 109.5 . . ?
P1 C8 H8A 109.5 . . ?
C9 C8 H8B 109.5 . . ?
P1 C8 H8B 109.5 . . ?
H8A C8 H8B 108.1 . . ?
C8 C9 P2 111.7(10) . . ?
C8 C9 H9A 109.3 . . ?
P2 C9 H9A 109.3 . . ?
C8 C9 H9B 109.3 . . ?
P2 C9 H9B 109.3 . . ?
H9A C9 H9B 107.9 . . ?
P2 Rh1 P1 86.0(3) . . ?
P2 Rh1 C2 115.1(5) . . ?
P1 Rh1 C2 155.0(5) . . ?
P2 Rh1 C1 154.8(6) . . ?
P1 Rh1 C1 115.1(5) . . ?
C2 Rh1 C1 41.3(6) . . ?
F3 S1 F5 86.9(8) . . ?
F3 S1 F2 90.3(7) . . ?
F5 S1 F2 88.9(7) . . ?
F3 S1 F1 174.3(6) . . ?
F5 S1 F1 88.2(8) . . ?
F2 S1 F1 86.6(7) . . ?
F3 S1 F4 91.3(8) . . ?
F5 S1 F4 87.7(7) . . ?
F2 S1 F4 176.2(7) . . ?
F1 S1 F4 91.5(8) . . ?
F3 S1 C36 92.2(6) . . ?
F5 S1 C36 178.9(8) . . ?
F2 S1 C36 90.6(6) . . ?
F1 S1 C36 92.7(6) . . ?
F4 S1 C36 92.9(6) . . ?
C15 C10 C11 109.5(11) . . ?
C15 C10 P1 117.2(10) . . ?
C11 C10 P1 113.2(8) . . ?
C15 C10 H10 105.3 . . ?
C11 C10 H10 105.3 . . ?
P1 C10 H10 105.3 . . ?
C12 C11 C10 110.7(10) . . ?
C12 C11 H11A 109.5 . . ?
C10 C11 H11A 109.5 . . ?
C12 C11 H11B 109.5 . . ?
C10 C11 H11B 109.5 . . ?
H11A C11 H11B 108.1 . . ?
C13 C12 C11 114.4(14) . . ?
C13 C12 H12A 108.7 . . ?
C11 C12 H12A 108.7 . . ?
C13 C12 H12B 108.7 . . ?
C11 C12 H12B 108.7 . . ?
H12A C12 H12B 107.6 . . ?
C12 C13 C14 114.2(12) . . ?
C12 C13 H13A 108.7 . . ?
C14 C13 H13A 108.7 . . ?
C12 C13 H13B 108.7 . . ?
C14 C13 H13B 108.7 . . ?
H13A C13 H13B 107.6 . . ?
C13 C14 C15 109.7(11) . . ?
C13 C14 H14A 109.7 . . ?
C15 C14 H14A 109.7 . . ?
C13 C14 H14B 109.7 . . ?
C15 C14 H14B 109.7 . . ?
H14A C14 H14B 108.2 . . ?
C10 C15 C14 110.5(13) . . ?
C10 C15 H15A 109.5 . . ?
C14 C15 H15A 109.5 . . ?
C10 C15 H15B 109.6 . . ?
C14 C15 H15B 109.6 . . ?
H15A C15 H15B 108.1 . . ?
C17 C16 C21 109.2(12) . . ?
C17 C16 P1 110.1(10) . . ?
C21 C16 P1 110.1(8) . . ?
C17 C16 H16 109.1 . . ?
C21 C16 H16 109.1 . . ?
P1 C16 H16 109.1 . . ?
C16 C17 C18 111.4(12) . . ?
C16 C17 H17A 109.3 . . ?
C18 C17 H17A 109.3 . . ?
C16 C17 H17B 109.4 . . ?
C18 C17 H17B 109.3 . . ?
H17A C17 H17B 108.0 . . ?
C19 C18 C17 115.4(12) . . ?
C19 C18 H18A 108.4 . . ?
C17 C18 H18A 108.4 . . ?
C19 C18 H18B 108.4 . . ?
C17 C18 H18B 108.4 . . ?
H18A C18 H18B 107.5 . . ?
C18 C19 C20 112.7(13) . . ?
C18 C19 H19A 109.0 . . ?
C20 C19 H19A 109.0 . . ?
C18 C19 H19B 109.1 . . ?
C20 C19 H19B 109.0 . . ?
H19A C19 H19B 107.8 . . ?
C6 C1 C2 102.2(14) . . ?
C6 C1 Rh1 121.1(15) . . ?
C2 C1 Rh1 68.8(8) . . ?
C6 C1 H1A 111.3 . . ?
C2 C1 H1A 111.3 . . ?
Rh1 C1 H1A 42.5 . . ?
C6 C1 H1B 111.3 . . ?
C2 C1 H1B 111.3 . . ?
Rh1 C1 H1B 126.4 . . ?
H1A C1 H1B 109.2 . . ?
C28 P2 C9 108.0(7) . . ?
C28 P2 C22 105.0(6) . . ?
C9 P2 C22 104.8(8) . . ?
C28 P2 Rh1 112.3(5) . . ?
C9 P2 Rh1 111.5(5) . . ?
C22 P2 Rh1 114.7(5) . . ?
C34 B1 C40 105.7(10) . . ?
C34 B1 C46 112.5(8) . . ?
C40 B1 C46 112.4(9) . . ?
C34 B1 C52 113.9(9) . . ?
C40 B1 C52 109.9(7) . . ?
C46 B1 C52 102.6(10) . . ?
F8 S2 F10 88.6(8) . . ?
F8 S2 F7 92.2(8) . . ?
F10 S2 F7 87.3(9) . . ?
F8 S2 F6 175.8(8) . . ?
F10 S2 F6 87.7(7) . . ?
F7 S2 F6 89.6(7) . . ?
F8 S2 F9 87.5(9) . . ?
F10 S2 F9 88.0(8) . . ?
F7 S2 F9 175.3(8) . . ?
F6 S2 F9 90.4(8) . . ?
F8 S2 C38 90.3(6) . . ?
F10 S2 C38 178.9(8) . . ?
F7 S2 C38 92.9(7) . . ?
F6 S2 C38 93.4(6) . . ?
F9 S2 C38 91.8(7) . . ?
C19 C20 C21 112.7(14) . . ?
C19 C20 H20A 109.0 . . ?
C21 C20 H20A 109.0 . . ?
C19 C20 H20B 109.0 . . ?
C21 C20 H20B 109.0 . . ?
H20A C20 H20B 107.8 . . ?
C16 C21 C20 109.6(11) . . ?
C16 C21 H21A 109.8 . . ?
C20 C21 H21A 109.8 . . ?
C16 C21 H21B 109.8 . . ?
C20 C21 H21B 109.8 . . ?
H21A C21 H21B 108.2 . . ?
C23 C22 C27 109.0(13) . . ?
C23 C22 P2 113.5(9) . . ?
C27 C22 P2 106.4(11) . . ?
C23 C22 H22 109.3 . . ?
C27 C22 H22 109.3 . . ?
P2 C22 H22 109.3 . . ?
C24 C23 C22 110.6(12) . . ?
C24 C23 H23A 109.5 . . ?
C22 C23 H23A 109.5 . . ?
C24 C23 H23B 109.5 . . ?
C22 C23 H23B 109.5 . . ?
H23A C23 H23B 108.1 . . ?
C23 C24 C25 109.2(15) . . ?
C23 C24 H24A 109.8 . . ?
C25 C24 H24A 109.8 . . ?
C23 C24 H24B 109.8 . . ?
C25 C24 H24B 109.8 . . ?
H24A C24 H24B 108.3 . . ?
C26 C25 C24 109.3(13) . . ?
C26 C25 H25A 109.8 . . ?
C24 C25 H25A 109.8 . . ?
C26 C25 H25B 109.8 . . ?
C24 C25 H25B 109.8 . . ?
H25A C25 H25B 108.3 . . ?
C25 C26 C27 112.6(13) . . ?
C25 C26 H26A 109.1 . . ?
C27 C26 H26A 109.1 . . ?
C25 C26 H26B 109.1 . . ?
C27 C26 H26B 109.1 . . ?
H26A C26 H26B 107.8 . . ?
C22 C27 C26 107.9(16) . . ?
C22 C27 H27A 110.1 . . ?
C26 C27 H27A 110.1 . . ?
C22 C27 H27B 110.1 . . ?
C26 C27 H27B 110.1 . . ?
H27A C27 H27B 108.5 . . ?
C33 C28 C29 108.9(10) . . ?
C33 C28 P2 114.7(8) . . ?
C29 C28 P2 115.6(9) . . ?
C33 C28 H28 105.5 . . ?
C29 C28 H28 105.5 . . ?
P2 C28 H28 105.5 . . ?
C30 C29 C28 110.7(12) . . ?
C30 C29 H29A 109.5 . . ?
C28 C29 H29A 109.5 . . ?
C30 C29 H29B 109.5 . . ?
C28 C29 H29B 109.5 . . ?
H29A C29 H29B 108.1 . . ?
C31 C30 C29 111.9(10) . . ?
C31 C30 H30A 109.2 . . ?
C29 C30 H30A 109.2 . . ?
C31 C30 H30B 109.2 . . ?
C29 C30 H30B 109.2 . . ?
H30A C30 H30B 107.9 . . ?
C30 C31 C32 111.9(11) . . ?
C30 C31 H31A 109.2 . . ?
C32 C31 H31A 109.2 . . ?
C30 C31 H31B 109.2 . . ?
C32 C31 H31B 109.2 . . ?
H31A C31 H31B 107.9 . . ?
C31 C32 C33 111.3(12) . . ?
C31 C32 H32A 109.4 . . ?
C33 C32 H32A 109.4 . . ?
C31 C32 H32B 109.4 . . ?
C33 C32 H32B 109.4 . . ?
H32A C32 H32B 108.0 . . ?
C28 C33 C32 112.7(10) . . ?
C28 C33 H33A 109.1 . . ?
C32 C33 H33A 109.1 . . ?
C28 C33 H33B 109.1 . . ?
C32 C33 H33B 109.1 . . ?
H33A C33 H33B 107.8 . . ?
C39 C34 C35 115.4(11) . . ?
C39 C34 B1 121.4(10) . . ?
C35 C34 B1 122.9(10) . . ?
C36 C35 C34 122.0(12) . . ?
C36 C35 H35 119.0 . . ?
C34 C35 H35 119.0 . . ?
C35 C36 C37 122.4(11) . . ?
C35 C36 S1 119.1(9) . . ?
C37 C36 S1 118.5(9) . . ?
C36 C37 C38 116.7(12) . . ?
C36 C37 H37 121.6 . . ?
C38 C37 H37 121.7 . . ?
C37 C38 C39 120.3(12) . . ?
C37 C38 S2 120.4(10) . . ?
C39 C38 S2 119.2(9) . . ?
C34 C39 C38 123.1(11) . . ?
C34 C39 H39 118.5 . . ?
C38 C39 H39 118.5 . . ?
C41 C40 C45 114.5(11) . . ?
C41 C40 B1 122.4(9) . . ?
C45 C40 B1 122.3(10) . . ?
C40 C41 C42 122.0(11) . . ?
C40 C41 H41 119.0 . . ?
C42 C41 H41 119.0 . . ?
C43 C42 C41 120.0(11) . . ?
C43 C42 S3 120.9(10) . . ?
C41 C42 S3 119.0(9) . . ?
C42 C43 C44 119.3(12) . . ?
C42 C43 H43 120.3 . . ?
C44 C43 H43 120.4 . . ?
C45 C44 C43 120.3(11) . . ?
C45 C44 S4 119.5(9) . . ?
C43 C44 S4 120.2(9) . . ?
C44 C45 C40 123.7(11) . . ?
C44 C45 H45 118.2 . . ?
C40 C45 H45 118.2 . . ?
C47 C46 C51 115.1(10) . . ?
C47 C46 B1 122.3(9) . . ?
C51 C46 B1 121.9(8) . . ?
C46 C47 C48 123.5(10) . . ?
C46 C47 H47 118.2 . . ?
C48 C47 H47 118.2 . . ?
C49 C48 C47 120.9(10) . . ?
C49 C48 S5 119.6(10) . . ?
C47 C48 S5 119.4(9) . . ?
C48 C49 C50 116.9(12) . . ?
C48 C49 H49 121.5 . . ?
C50 C49 H49 121.5 . . ?
C51 C50 C49 121.0(11) . . ?
C51 C50 S6 121.5(9) . . ?
C49 C50 S6 117.4(10) . . ?
C50 C51 C46 122.6(10) . . ?
C50 C51 H51 118.7 . . ?
C46 C51 H51 118.7 . . ?
C53 C52 C57 118.3(10) . . ?
C53 C52 B1 121.2(10) . . ?
C57 C52 B1 119.9(8) . . ?
C52 C53 C54 121.4(10) . . ?
C52 C53 H53 119.3 . . ?
C54 C53 H53 119.3 . . ?
C55 C54 C53 121.3(9) . . ?
C55 C54 S7 119.3(9) . . ?
C53 C54 S7 119.4(8) . . ?
C54 C55 C56 116.8(11) . . ?
C54 C55 H55 121.6 . . ?
C56 C55 H55 121.6 . . ?
C57 C56 C55 121.8(11) . . ?
C57 C56 S8 120.4(9) . . ?
C55 C56 S8 117.9(9) . . ?
C56 C57 C52 120.2(9) . . ?
C56 C57 H57 119.9 . . ?
C52 C57 H57 119.9 . . ?
F11 S3 F14 89.4(8) . . ?
F11 S3 F13 175.5(8) . . ?
F14 S3 F13 93.1(8) . . ?
F11 S3 F15 87.3(8) . . ?
F14 S3 F15 87.6(7) . . ?
F13 S3 F15 89.1(8) . . ?
F11 S3 F12 87.0(8) . . ?
F14 S3 F12 174.9(8) . . ?
F13 S3 F12 90.2(7) . . ?
F15 S3 F12 88.6(6) . . ?
F11 S3 C42 92.3(7) . . ?
F14 S3 C42 91.6(6) . . ?
F13 S3 C42 91.3(7) . . ?
F15 S3 C42 179.2(8) . . ?
F12 S3 C42 92.2(6) . . ?
C2 C3 C4 104.0(18) . . ?
C2 C3 C7 99.9(13) . . ?
C4 C3 C7 95.9(16) . . ?
C2 C3 H3 117.8 . . ?
C4 C3 H3 117.8 . . ?
C7 C3 H3 117.8 . . ?

loop_
_geom_torsion_atom_site_label_1
_geom_torsion_atom_site_label_2
_geom_torsion_atom_site_label_3
_geom_torsion_atom_site_label_4
_geom_torsion
_geom_torsion_site_symmetry_1
_geom_torsion_site_symmetry_2
_geom_torsion_site_symmetry_3
_geom_torsion_site_symmetry_4
_geom_torsion_publ_flag
C3 C4 C5 C6 6(2) . . . . ?
C4 C5 C6 C1 -78(2) . . . . ?
C4 C5 C6 C7 29(2) . . . . ?
C1 C6 C7 C3 54.0(17) . . . . ?
C5 C6 C7 C3 -53.7(17) . . . . ?
C10 P1 C8 C9 -147.9(9) . . . . ?
C16 P1 C8 C9 99.2(10) . . . . ?
Rh1 P1 C8 C9 -26.7(11) . . . . ?
P1 C8 C9 P2 32.7(14) . . . . ?
C8 P1 C10 C15 -56.5(13) . . . . ?
C16 P1 C10 C15 55.0(13) . . . . ?
Rh1 P1 C10 C15 -178.3(10) . . . . ?
C8 P1 C10 C11 72.5(14) . . . . ?
C16 P1 C10 C11 -176.1(12) . . . . ?
Rh1 P1 C10 C11 -49.3(13) . . . . ?
C15 C10 C11 C12 -55.9(19) . . . . ?
P1 C10 C11 C12 171.3(12) . . . . ?
C10 C11 C12 C13 51(2) . . . . ?
C11 C12 C13 C14 -50(2) . . . . ?
C12 C13 C14 C15 52(2) . . . . ?
C11 C10 C15 C14 59.8(17) . . . . ?
P1 C10 C15 C14 -169.5(10) . . . . ?
C13 C14 C15 C10 -57.3(19) . . . . ?
C10 P1 C16 C17 50.5(12) . . . . ?
C8 P1 C16 C17 164.6(10) . . . . ?
Rh1 P1 C16 C17 -72.7(10) . . . . ?
C10 P1 C16 C21 171.0(11) . . . . ?
C8 P1 C16 C21 -74.9(12) . . . . ?
Rh1 P1 C16 C21 47.8(12) . . . . ?
C21 C16 C17 C18 53.0(17) . . . . ?
P1 C16 C17 C18 174.1(11) . . . . ?
C16 C17 C18 C19 -51(2) . . . . ?
C17 C18 C19 C20 50(2) . . . . ?
C5 C6 C1 C2 73.4(18) . . . . ?
C7 C6 C1 C2 -33.4(18) . . . . ?
C5 C6 C1 Rh1 1(2) . . . . ?
C7 C6 C1 Rh1 -105.8(17) . . . . ?
C3 C2 C1 C6 2(2) . . . . ?
Rh1 C2 C1 C6 -118.9(16) . . . . ?
C3 C2 C1 Rh1 120.8(14) . . . . ?
C8 C9 P2 C28 -149.5(10) . . . . ?
C8 C9 P2 C22 99.0(11) . . . . ?
C8 C9 P2 Rh1 -25.7(12) . . . . ?
C18 C19 C20 C21 -53(2) . . . . ?
C17 C16 C21 C20 -56.5(19) . . . . ?
P1 C16 C21 C20 -177.5(12) . . . . ?
C19 C20 C21 C16 57(2) . . . . ?
C28 P2 C22 C23 -167.3(13) . . . . ?
C9 P2 C22 C23 -53.6(14) . . . . ?
Rh1 P2 C22 C23 69.0(14) . . . . ?
C28 P2 C22 C27 72.9(11) . . . . ?
C9 P2 C22 C27 -173.5(10) . . . . ?
Rh1 P2 C22 C27 -50.9(11) . . . . ?
C27 C22 C23 C24 -65(2) . . . . ?
P2 C22 C23 C24 176.4(14) . . . . ?
C22 C23 C24 C25 63(2) . . . . ?
C23 C24 C25 C26 -57.8(18) . . . . ?
C24 C25 C26 C27 55(2) . . . . ?
C23 C22 C27 C26 58.2(17) . . . . ?
P2 C22 C27 C26 -179.1(10) . . . . ?
C25 C26 C27 C22 -56(2) . . . . ?
C9 P2 C28 C33 74.1(13) . . . . ?
C22 P2 C28 C33 -174.5(12) . . . . ?
Rh1 P2 C28 C33 -49.2(13) . . . . ?
C9 P2 C28 C29 -54.0(12) . . . . ?
C22 P2 C28 C29 57.4(12) . . . . ?
Rh1 P2 C28 C29 -177.3(9) . . . . ?
C33 C28 C29 C30 56.0(16) . . . . ?
P2 C28 C29 C30 -173.1(9) . . . . ?
C28 C29 C30 C31 -56.1(16) . . . . ?
C29 C30 C31 C32 54.7(18) . . . . ?
C30 C31 C32 C33 -53.5(17) . . . . ?
C29 C28 C33 C32 -56.3(17) . . . . ?
P2 C28 C33 C32 172.4(11) . . . . ?
C31 C32 C33 C28 55.6(18) . . . . ?
C40 B1 C34 C39 -85.5(13) . . . . ?
C46 B1 C34 C39 151.5(11) . . . . ?
C52 B1 C34 C39 35.3(15) . . . . ?
C40 B1 C34 C35 88.5(12) . . . . ?
C46 B1 C34 C35 -34.5(15) . . . . ?
C52 B1 C34 C35 -150.7(10) . . . . ?
C39 C34 C35 C36 -1.9(17) . . . . ?
B1 C34 C35 C36 -176.2(11) . . . . ?
C34 C35 C36 C37 0.0(18) . . . . ?
C34 C35 C36 S1 -179.8(9) . . . . ?
F3 S1 C36 C35 45.3(11) . . . . ?
F2 S1 C36 C35 135.7(10) . . . . ?
F1 S1 C36 C35 -137.7(10) . . . . ?
F4 S1 C36 C35 -46.1(11) . . . . ?
F3 S1 C36 C37 -134.5(11) . . . . ?
F2 S1 C36 C37 -44.2(12) . . . . ?
F1 S1 C36 C37 42.5(12) . . . . ?
F4 S1 C36 C37 134.1(12) . . . . ?
C35 C36 C37 C38 1(2) . . . . ?
S1 C36 C37 C38 -178.9(9) . . . . ?
C36 C37 C38 C39 -0.6(19) . . . . ?
C36 C37 C38 S2 174.8(10) . . . . ?
F8 S2 C38 C37 52.9(13) . . . . ?
F7 S2 C38 C37 -39.3(12) . . . . ?
F6 S2 C38 C37 -129.1(12) . . . . ?
F9 S2 C38 C37 140.5(12) . . . . ?
F8 S2 C38 C39 -131.7(12) . . . . ?
F7 S2 C38 C39 136.1(11) . . . . ?
F6 S2 C38 C39 46.4(12) . . . . ?
F9 S2 C38 C39 -44.1(12) . . . . ?
C35 C34 C39 C38 2.5(18) . . . . ?
B1 C34 C39 C38 177.0(11) . . . . ?
C37 C38 C39 C34 -1(2) . . . . ?
S2 C38 C39 C34 -176.8(10) . . . . ?
C34 B1 C40 C41 -87.5(14) . . . . ?
C46 B1 C40 C41 35.6(15) . . . . ?
C52 B1 C40 C41 149.2(12) . . . . ?
C34 B1 C40 C45 82.0(12) . . . . ?
C46 B1 C40 C45 -154.8(11) . . . . ?
C52 B1 C40 C45 -41.3(15) . . . . ?
C45 C40 C41 C42 2.3(18) . . . . ?
B1 C40 C41 C42 172.6(11) . . . . ?
C40 C41 C42 C43 0.9(19) . . . . ?
C40 C41 C42 S3 -179.7(10) . . . . ?
C41 C42 C43 C44 -2(2) . . . . ?
S3 C42 C43 C44 178.9(10) . . . . ?
C42 C43 C44 C45 -0.8(19) . . . . ?
C42 C43 C44 S4 -177.4(10) . . . . ?
F17 S4 C44 C45 -135.9(10) . . . . ?
F19 S4 C44 C45 46.0(11) . . . . ?
F16 S4 C44 C45 135.7(10) . . . . ?
F18 S4 C44 C45 -44.4(11) . . . . ?
F17 S4 C44 C43 40.7(12) . . . . ?
F19 S4 C44 C43 -137.4(11) . . . . ?
F16 S4 C44 C43 -47.7(12) . . . . ?
F18 S4 C44 C43 132.2(11) . . . . ?
C43 C44 C45 C40 4.4(19) . . . . ?
S4 C44 C45 C40 -179.0(10) . . . . ?
C41 C40 C45 C44 -5.0(18) . . . . ?
B1 C40 C45 C44 -175.3(11) . . . . ?
C34 B1 C46 C47 -36.1(15) . . . . ?
C40 B1 C46 C47 -155.3(10) . . . . ?
C52 B1 C46 C47 86.7(12) . . . . ?
C34 B1 C46 C51 153.8(10) . . . . ?
C40 B1 C46 C51 34.6(15) . . . . ?
C52 B1 C46 C51 -83.4(12) . . . . ?
C51 C46 C47 C48 -1.1(16) . . . . ?
B1 C46 C47 C48 -171.8(11) . . . . ?
C46 C47 C48 C49 1.6(18) . . . . ?
C46 C47 C48 S5 -179.8(9) . . . . ?
F22 S5 C48 C49 -45.5(12) . . . . ?
F24 S5 C48 C49 135.3(11) . . . . ?
F23 S5 C48 C49 44.2(12) . . . . ?
F21 S5 C48 C49 -135.0(11) . . . . ?
F22 S5 C48 C47 135.8(11) . . . . ?
F24 S5 C48 C47 -43.4(11) . . . . ?
F23 S5 C48 C47 -134.5(11) . . . . ?
F21 S5 C48 C47 46.3(11) . . . . ?
C47 C48 C49 C50 -0.6(18) . . . . ?
S5 C48 C49 C50 -179.3(10) . . . . ?
C48 C49 C50 C51 -1(2) . . . . ?
C48 C49 C50 S6 175.7(10) . . . . ?
F27 S6 C50 C51 -49.9(14) . . . . ?
F26 S6 C50 C51 -138.7(14) . . . . ?
F28 S6 C50 C51 39.8(15) . . . . ?
F29 S6 C50 C51 132.6(14) . . . . ?
F27 S6 C50 C49 133.8(12) . . . . ?
F26 S6 C50 C49 45.0(14) . . . . ?
F28 S6 C50 C49 -136.5(13) . . . . ?
F29 S6 C50 C49 -43.6(13) . . . . ?
C49 C50 C51 C46 1(2) . . . . ?
S6 C50 C51 C46 -175.1(10) . . . . ?
C47 C46 C51 C50 -0.2(17) . . . . ?
B1 C46 C51 C50 170.5(12) . . . . ?
C34 B1 C52 C53 -156.3(10) . . . . ?
C40 B1 C52 C53 -38.0(15) . . . . ?
C46 B1 C52 C53 81.8(12) . . . . ?
C34 B1 C52 C57 32.7(15) . . . . ?
C40 B1 C52 C57 151.0(11) . . . . ?
C46 B1 C52 C57 -89.2(12) . . . . ?
C57 C52 C53 C54 -1.0(17) . . . . ?
B1 C52 C53 C54 -172.2(10) . . . . ?
C52 C53 C54 C55 0.2(18) . . . . ?
C52 C53 C54 S7 179.7(9) . . . . ?
F33 S7 C54 C55 -43.9(11) . . . . ?
F34 S7 C54 C55 -133.3(11) . . . . ?
F32 S7 C54 C55 46.6(11) . . . . ?
F31 S7 C54 C55 137.5(11) . . . . ?
F33 S7 C54 C53 136.6(10) . . . . ?
F34 S7 C54 C53 47.2(11) . . . . ?
F32 S7 C54 C53 -132.9(10) . . . . ?
F31 S7 C54 C53 -42.1(11) . . . . ?
C53 C54 C55 C56 -1.6(17) . . . . ?
S7 C54 C55 C56 178.8(9) . . . . ?
C54 C55 C56 C57 4.3(19) . . . . ?
C54 C55 C56 S8 -175.4(10) . . . . ?
F36 S8 C56 C57 -42.8(13) . . . . ?
F38 S8 C56 C57 137.6(13) . . . . ?
F37 S8 C56 C57 45.3(14) . . . . ?
F39 S8 C56 C57 -135.0(13) . . . . ?
F36 S8 C56 C55 136.9(11) . . . . ?
F38 S8 C56 C55 -42.7(13) . . . . ?
F37 S8 C56 C55 -135.0(12) . . . . ?
F39 S8 C56 C55 44.7(13) . . . . ?
C55 C56 C57 C52 -5(2) . . . . ?
S8 C56 C57 C52 174.4(10) . . . . ?
C53 C52 C57 C56 3.6(18) . . . . ?
B1 C52 C57 C56 174.9(12) . . . . ?
C43 C42 S3 F11 139.5(12) . . . . ?
C41 C42 S3 F11 -39.8(12) . . . . ?
C43 C42 S3 F14 50.1(13) . . . . ?
C41 C42 S3 F14 -129.3(11) . . . . ?
C43 C42 S3 F13 -43.1(12) . . . . ?
C41 C42 S3 F13 137.5(11) . . . . ?
C43 C42 S3 F12 -133.4(12) . . . . ?
C41 C42 S3 F12 47.2(12) . . . . ?
C1 C2 C3 C4 -69.2(18) . . . . ?
Rh1 C2 C3 C4 6(2) . . . . ?
C1 C2 C3 C7 29.5(18) . . . . ?
Rh1 C2 C3 C7 104.9(15) . . . . ?
C5 C4 C3 C2 66(2) . . . . ?
C5 C4 C3 C7 -36(2) . . . . ?
C6 C7 C3 C2 -51.5(18) . . . . ?
C6 C7 C3 C4 53.9(17) . . . . ?

_refine_diff_density_max         0.254
_refine_diff_density_min         -0.231
_refine_diff_density_rms         0.049

_shelx_res_file                  
;
TITL LD33E_h_a.res in P2(1)/n
    LD33E_h_a.res
    created by SHELXL-2018/3 at 23:08:01 on 01-Dec-2021
REM Old TITL LD33E_h in P21/n
REM SHELXT solution in P2(1)/n: R1 0.355, Rweak 0.102, Alpha 0.166
REM <I/s>   1.140 for  343 systematic absences,  Orientation as input
REM Formula found by SHELXT:  C83 B5 F18 S
CELL  0.02508  19.5339  19.0160  20.3007   90.000   91.727   90.000
ZERR    4.000   0.0011   0.0014   0.0009    0.000    0.005    0.000
LATT  1
SYMM 1/2-X, 1/2+Y, 1/2-Z
SFAC C 0.1361 0.3731 0.5482 3.2814 1.2266 13.0456 0.5971 41.0202 =
 0 0 0 0 0.770 12.010
SFAC H 0.0367 0.5608 0.1269 3.7913 0.2360 13.5557 0.1290 37.7229 =
 0 0 0 0 0.320 1.008
SFAC B 0.1298 0.4180 0.5200 3.9214 1.3767 16.6634 0.7666 51.7511 =
 0 0 0 0 0.820 10.810
SFAC F 0.1516 0.2888 0.5193 2.0619 0.8220 7.2628 0.3081 22.0262 =
 0 0 0 0 0.640 19.000
SFAC P 0.3540 0.3941 0.9397 3.1810 2.6203 15.6579 1.5707 49.5239 =
 0 0 0 0 1.100 30.970
SFAC S 0.3478 0.3652 0.9158 2.8915 2.5066 13.0522 1.3884 40.1848 =
 0 0 0 0 1.030 32.060
SFAC Rh 0.9046 0.3646 2.8679 3.4888 3.3997 15.5106 2.0510 71.3737 =
 0 0 0 0 1.350 102.910
UNIT 228 288 4 160 8 32 4
L.S. 20
PLAN 1
TEMP -193
CONF
BOND
LIST 4
MORE -1
BOND $H
FMAP 2
ACTA
SADI S1 F5 S2 F10 S3 F15 S4 F20 S5 F25 S6 F30 S7 F35 S8 F40
SADI S1 F1 S1 F2 S1 F3 S1 F4 S2 F6 S2 F7 S2 F8 S2 F9 S3 F11 S3 F12 =
 S3 F13 S3 F14 S4 F16 S4 F17 S4 F18 S4 F19 S5 F21 S5 F22 S5 F23 =
 S5 F24 S6 F26 S6 F27 S6 F28 S6 F29 S7 F31 S7 F32 S7 F33 S7 F34 =
 S8 F36 S8 F37 S8 F38 S8 F39
SIMU C1 C2 C3 C4 C5 C6 C7 =
 C10 C11 C12 C13 C14 C15 =
 C16 C17 C18 C19 C20 C21 =
 C22 C23 C24 C25 C26 C27 =
 C28 C29 C30 C31 C32 C33
DELU RH1 C1 C2
DELU C1 C6
RIGU S1 F1 F2 F3 F4 F5 S2 F6 F7 F8 F9 F10 =
 S3 F11 F12 F13 F14 F15 S4 F16 F17 F18 F19 F20 =
 S5 F21 F22 F23 F24 F25 S6 F26 F27 F28 F29 F30 =
 S7 F31 F32 F33 F34 F35 S8 F36 F37 F38 F39 F40 =
 C34 C35 C36 C37 C38 C39 C40 C41 C42 C43 C44 C45 =
 C46 C47 C48 C49 C50 C51 C52 C53 C54 C55 C56 C57 B1
OMIT    4   0   8
OMIT   -2   6   8
WGHT    0.100000
EXTI   74.658653
FVAR       0.54174
P1    5    0.017736    0.202398    0.679145    11.00000    0.02890    0.03817 =
         0.01577   -0.00504    0.00168    0.00498
F1    4    0.432423    0.023322    0.544747    11.00000    0.05453    0.03936 =
         0.05418   -0.01368   -0.00995   -0.01505
C2    1   -0.047343    0.408135    0.776539    11.00000    0.10793    0.07315 =
         0.11490   -0.02531    0.03272   -0.01511
AFIX  23  1.1100
H2B   2   -0.102261    0.420290    0.783321    11.00000   -5.00000
H2A   2   -0.035090    0.357142    0.800753    11.00000   -5.00000
AFIX   0
S4    6    0.581600    0.098396    0.954757    11.00000    0.03830    0.03343 =
         0.02822    0.01694   -0.01273   -0.00129
F4    4    0.356715    0.092561    0.598116    11.00000    0.03748    0.05928 =
         0.06065   -0.02620   -0.00693   -0.01846
C4    1    0.073917    0.435544    0.801560    11.00000    0.11312    0.17139 =
         0.07998   -0.02531    0.04023    0.06700
AFIX  23  1.1100
H4A   2    0.076644    0.384170    0.827465    11.00000   -5.00000
H4B   2    0.110818    0.471975    0.826409    11.00000   -5.00000
AFIX   0
S5    6    0.378347    0.431944    0.564882    11.00000    0.03290    0.03409 =
         0.03046    0.00969    0.00685    0.01350
F5    4    0.349479    0.079314    0.490931    11.00000    0.05743    0.08193 =
         0.05632   -0.04110   -0.02581   -0.00453
C5    1    0.094367    0.425052    0.723105    11.00000    0.15816    0.18523 =
         0.07349    0.03663    0.01862    0.03738
AFIX  23  1.1100
H5B   2    0.141989    0.453624    0.711242    11.00000   -5.00000
H5A   2    0.099453    0.368740    0.709714    11.00000   -5.00000
AFIX   0
S6    6    0.303646    0.447167    0.823705    11.00000    0.09154    0.11314 =
         0.03705   -0.00319    0.02003    0.07716
F6    4    0.679216    0.074039    0.710261    11.00000    0.06948    0.04918 =
         0.04386   -0.01216   -0.01939    0.03578
C6    1    0.025993    0.461304    0.688022    11.00000    0.13754    0.11354 =
         0.06099    0.02294   -0.00562   -0.04422
AFIX  13  1.1200
H6    2    0.033183    0.482924    0.637379    11.00000   -1.20000
AFIX   0
S7    6    0.623713    0.431665    0.929044    11.00000    0.03095    0.04133 =
         0.02853   -0.00961    0.00516   -0.01240
F7    4    0.649016    0.012912    0.620359    11.00000    0.06014    0.04254 =
         0.06233   -0.01697   -0.00482    0.04087
C7    1    0.003306    0.516323    0.740926    11.00000    0.13248    0.05966 =
         0.11215    0.00827   -0.02523   -0.02312
AFIX  23  1.1100
H7B   2   -0.046871    0.540437    0.727207    11.00000   -1.20000
H7A   2    0.042164    0.558369    0.748511    11.00000   -1.20000
AFIX   0
S8    6    0.724211    0.405708    0.677814    11.00000    0.05373    0.08692 =
         0.03925   -0.00123    0.01344   -0.04329
F8    4    0.682205    0.104868    0.558984    11.00000    0.04992    0.08768 =
         0.06767    0.00334    0.02358    0.03434
C8    1    0.000410    0.117780    0.717104    11.00000    0.03599    0.09015 =
         0.02884    0.00946    0.01509    0.01221
AFIX  23  1.1100
H8A   2   -0.052389    0.100678    0.703151    11.00000   -1.20000
H8B   2    0.036620    0.077839    0.698735    11.00000   -1.20000
AFIX   0
F9    4    0.712862    0.163408    0.646530    11.00000    0.01738    0.07319 =
         0.08620    0.00109    0.00943    0.02252
C9    1    0.008217    0.122992    0.794262    11.00000    0.05857    0.06580 =
         0.04111    0.00500    0.00658    0.00478
AFIX  23  1.1100
H9A   2    0.062270    0.112392    0.809556    11.00000   -1.20000
H9B   2   -0.024265    0.082274    0.816960    11.00000   -1.20000
AFIX   0
F10   4    0.751467    0.056596    0.631885    11.00000    0.05534    0.10211 =
         0.08307   -0.04733   -0.01310    0.04863
RH1   7   -0.004232    0.290879    0.747377    11.00000    0.05835    0.05416 =
         0.03200    0.00269    0.01144    0.00559
S1    6    0.408684    0.103209    0.540076    11.00000    0.04438    0.03528 =
         0.03430   -0.01639   -0.01661   -0.00617
C10   1   -0.035108    0.209490    0.604867    11.00000    0.00590    0.09732 =
         0.02123    0.00337   -0.00128   -0.01684
AFIX  13  1.1200
H10   2   -0.017882    0.258859    0.580252    11.00000   -1.20000
AFIX   0
F11   4    0.278963    0.186374    0.867086    11.00000    0.02687    0.05488 =
         0.09325    0.01749    0.01289    0.00181
C11   1   -0.111464    0.221242    0.618361    11.00000    0.03565    0.13590 =
         0.02816   -0.01437    0.00035    0.01478
AFIX  23  1.1100
H11A  2   -0.132899    0.173248    0.641052    11.00000   -1.20000
H11B  2   -0.116756    0.265369    0.653636    11.00000   -1.20000
AFIX   0
F12   4    0.296693    0.097493    0.804000    11.00000    0.01983    0.05334 =
         0.06093    0.00490   -0.00664   -0.03128
C12   1   -0.151175    0.237880    0.555153    11.00000    0.00709    0.13979 =
         0.06570    0.01082   -0.00603    0.00293
AFIX  23  1.1100
H12A  2   -0.206607    0.239045    0.565629    11.00000   -1.20000
H12B  2   -0.136522    0.291234    0.538452    11.00000   -1.20000
AFIX   0
F13   4    0.328924    0.032424    0.890325    11.00000    0.03392    0.05056 =
         0.07512    0.01474    0.00979   -0.01045
C13   1   -0.140301    0.188128    0.501604    11.00000    0.03715    0.14036 =
         0.06214   -0.04502   -0.00771    0.03103
AFIX  23  1.1100
H13A  2   -0.165263    0.209055    0.455835    11.00000   -1.20000
H13B  2   -0.165834    0.137750    0.513502    11.00000   -1.20000
AFIX   0
F14   4    0.309600    0.126678    0.955668    11.00000    0.04807    0.07652 =
         0.05324    0.00438    0.02424   -0.02700
C14   1   -0.066417    0.173649    0.488718    11.00000    0.03445    0.13166 =
         0.03006   -0.02251   -0.01987    0.00211
AFIX  23  1.1100
H14A  2   -0.042361    0.221259    0.467841    11.00000   -1.20000
H14B  2   -0.062537    0.130373    0.452329    11.00000   -1.20000
AFIX   0
F15   4    0.229805    0.087429    0.888635    11.00000    0.03397    0.06691 =
         0.07650   -0.00706    0.01541   -0.01891
C15   1   -0.028206    0.152661    0.554177    11.00000    0.02712    0.12834 =
         0.05923   -0.04712   -0.00620    0.02535
AFIX  23  1.1100
H15A  2   -0.049903    0.102874    0.573021    11.00000   -1.20000
H15B  2    0.026811    0.143760    0.544808    11.00000   -1.20000
AFIX   0
F16   4    0.539291    0.112337    1.019086    11.00000    0.03859    0.06559 =
         0.03746    0.00833   -0.01219   -0.01795
C16   1    0.108447    0.194877    0.652198    11.00000    0.02594    0.04760 =
         0.03380    0.00809    0.01048    0.00086
AFIX  13  1.1200
H16   2    0.115558    0.142681    0.627777    11.00000   -1.20000
AFIX   0
F17   4    0.550015    0.022064    0.951896    11.00000    0.06247    0.03508 =
         0.05667    0.01155   -0.00117   -0.00219
C17   1    0.123813    0.252157    0.604314    11.00000    0.02152    0.09620 =
         0.07875    0.04064   -0.01142   -0.01214
AFIX  23  1.1100
H17A  2    0.110478    0.303757    0.626038    11.00000   -1.20000
H17B  2    0.091779    0.244848    0.558736    11.00000   -1.20000
AFIX   0
F18   4    0.627979    0.082170    0.893260    11.00000    0.03863    0.05324 =
         0.05767    0.02565   -0.00393    0.01729
C18   1    0.201894    0.252209    0.586308    11.00000    0.03182    0.11739 =
         0.06226    0.03565   -0.00575   -0.00740
AFIX  23  1.1100
H18A  2    0.211688    0.205606    0.555044    11.00000   -1.20000
H18B  2    0.211997    0.299727    0.556368    11.00000   -1.20000
AFIX   0
F19   4    0.616772    0.172719    0.963336    11.00000    0.02791    0.05091 =
         0.04017    0.01717   -0.01974   -0.00508
C19   1    0.249401    0.251192    0.641220    11.00000    0.02586    0.12420 =
         0.06139    0.01321   -0.01530   -0.03179
AFIX  23  1.1100
H19A  2    0.248429    0.303027    0.666314    11.00000   -1.20000
H19B  2    0.301826    0.243009    0.623029    11.00000   -1.20000
AFIX   0
F20   4    0.640932    0.066401    0.999732    11.00000    0.04745    0.09207 =
         0.05674    0.04447   -0.01440    0.00589
C1    1   -0.028985    0.405256    0.693099    11.00000    0.19735    0.06400 =
         0.08175    0.02823   -0.01759   -0.06041
AFIX  23  1.1100
H1A   2   -0.009443    0.352772    0.678856    11.00000   -5.00000
H1B   2   -0.074790    0.418290    0.661775    11.00000   -5.00000
AFIX   0
P2    5   -0.016307    0.208673    0.823920    11.00000    0.02068    0.03246 =
         0.02494   -0.00151   -0.00059   -0.00359
F2    4    0.457454    0.109898    0.479791    11.00000    0.05305    0.05527 =
         0.03957   -0.00666   -0.01205    0.01230
B1    3    0.497976    0.260703    0.748598    11.00000    0.00771    0.01671 =
         0.02162    0.00078   -0.00148   -0.00440
S2    6    0.677829    0.089397    0.633605    11.00000    0.03409    0.05451 =
         0.05197   -0.00025   -0.00346    0.02863
C20   1    0.234637    0.197369    0.687747    11.00000    0.04454    0.20255 =
         0.04616    0.04632   -0.01054    0.02898
AFIX  23  1.1100
H20A  2    0.270123    0.202714    0.731199    11.00000   -1.20000
H20B  2    0.243920    0.145266    0.665038    11.00000   -1.20000
AFIX   0
F21   4    0.375473    0.354848    0.535078    11.00000    0.05240    0.05125 =
         0.02810   -0.00063   -0.00696    0.01949
C21   1    0.157787    0.200409    0.711657    11.00000    0.01881    0.13001 =
         0.05787    0.05139   -0.00323   -0.00237
AFIX  23  1.1100
H21A  2    0.148562    0.156451    0.746252    11.00000   -1.20000
H21B  2    0.149056    0.250616    0.738000    11.00000   -1.20000
AFIX   0
F22   4    0.298408    0.433223    0.564849    11.00000    0.03564    0.06302 =
         0.03763    0.00550   -0.00371    0.01684
C22   1   -0.105629    0.197112    0.852110    11.00000    0.02862    0.07815 =
         0.02903   -0.00037   -0.00962    0.00024
AFIX  13  1.1200
H22   2   -0.104956    0.162954    0.897070    11.00000   -1.20000
AFIX   0
F23   4    0.379775    0.510669    0.588816    11.00000    0.06209    0.03418 =
         0.06287    0.00538    0.00748    0.01507
C23   1   -0.153536    0.165688    0.800270    11.00000    0.02999    0.14949 =
         0.09003   -0.07256    0.00847   -0.02863
AFIX  23  1.1100
H23A  2   -0.157967    0.201768    0.757371    11.00000   -1.20000
H23B  2   -0.132338    0.114992    0.783027    11.00000   -1.20000
AFIX   0
F24   4    0.458480    0.431985    0.558376    11.00000    0.03311    0.04953 =
         0.06839    0.03257    0.02250    0.01953
C24   1   -0.223749    0.153506    0.827819    11.00000    0.05313    0.13900 =
         0.07469   -0.03091   -0.00115   -0.05368
AFIX  23  1.1100
H24A  2   -0.219386    0.118979    0.871832    11.00000   -1.20000
H24B  2   -0.257340    0.127076    0.790335    11.00000   -1.20000
AFIX   0
F25   4    0.372498    0.458770    0.491636    11.00000    0.07399    0.08421 =
         0.03949    0.02502    0.01459    0.04464
C25   1   -0.256032    0.226918    0.847467    11.00000    0.00774    0.11656 =
         0.07979    0.02484    0.00086    0.00064
AFIX  23  1.1100
H25A  2   -0.263207    0.260269    0.802919    11.00000   -1.20000
H25B  2   -0.306870    0.218458    0.869146    11.00000   -1.20000
AFIX   0
F26   4    0.237529    0.450007    0.778679    11.00000    0.06216    0.17655 =
         0.06395    0.00611    0.03679    0.07300
C26   1   -0.209345    0.262881    0.896307    11.00000    0.03374    0.13182 =
         0.10322   -0.03391    0.00336    0.00064
AFIX  23  1.1100
H26A  2   -0.207900    0.232400    0.942959    11.00000   -1.20000
H26B  2   -0.230110    0.315851    0.907058    11.00000   -1.20000
AFIX   0
F27   4    0.279591    0.374641    0.850139    11.00000    0.07858    0.15275 =
         0.06183    0.02277    0.05489    0.08016
C27   1   -0.131588    0.271050    0.870218    11.00000    0.02272    0.15590 =
         0.12437   -0.05053    0.02602    0.02316
AFIX  23  1.1100
H27A  2   -0.131314    0.305944    0.826394    11.00000   -1.20000
H27B  2   -0.097865    0.294489    0.909349    11.00000   -1.20000
AFIX   0
F28   4    0.364442    0.446778    0.875837    11.00000    0.14372    0.13909 =
         0.03545   -0.04951   -0.01419    0.08560
C28   1    0.033602    0.226840    0.897229    11.00000    0.00686    0.06309 =
         0.02917    0.01002   -0.00324   -0.00090
AFIX  13  1.1200
H28   2    0.010553    0.275301    0.918736    11.00000   -1.20000
AFIX   0
F29   4    0.321446    0.524290    0.799772    11.00000    0.15217    0.09094 =
         0.09851   -0.02831    0.00374    0.07016
C29   1    0.030632    0.169738    0.952459    11.00000    0.03065    0.09265 =
         0.05184    0.01975    0.00994   -0.02646
AFIX  23  1.1100
H29A  2   -0.023620    0.158138    0.963093    11.00000   -1.20000
H29B  2    0.054721    0.120484    0.935151    11.00000   -1.20000
AFIX   0
F30   4    0.260915    0.478961    0.879648    11.00000    0.18278    0.21092 =
         0.04454   -0.00980    0.02168    0.15873
C30   1    0.068355    0.195299    1.016080    11.00000    0.01270    0.09479 =
         0.02555    0.02389   -0.00783    0.00095
AFIX  23  1.1100
H30A  2    0.040835    0.241306    1.036064    11.00000   -1.20000
H30B  2    0.067741    0.152827    1.053566    11.00000   -1.20000
AFIX   0
F31   4    0.542646    0.438225    0.930300    11.00000    0.03521    0.03813 =
         0.07132   -0.03031    0.01569   -0.01899
C31   1    0.141389    0.215635    1.003907    11.00000    0.04050    0.07893 =
         0.04402    0.01524    0.00373    0.01543
AFIX  23  1.1100
H31A  2    0.170670    0.168039    0.990306    11.00000   -1.20000
H31B  2    0.165041    0.237285    1.049990    11.00000   -1.20000
AFIX   0
F32   4    0.629325    0.508021    0.899224    11.00000    0.04295    0.03175 =
         0.06257   -0.02101    0.01771   -0.01141
C32   1    0.146168    0.269897    0.949373    11.00000    0.03592    0.07174 =
         0.05019    0.01612   -0.00164   -0.02471
AFIX  23  1.1100
H32A  2    0.200820    0.279316    0.938758    11.00000   -1.20000
H32B  2    0.123819    0.320304    0.965993    11.00000   -1.20000
AFIX   0
F33   4    0.703572    0.425857    0.933875    11.00000    0.03213    0.06541 =
         0.03028   -0.00996   -0.00477   -0.01256
C33   1    0.107875    0.245149    0.885904    11.00000    0.04625    0.10005 =
         0.02818    0.01749    0.00956   -0.01538
AFIX  23  1.1100
H33A  2    0.110019    0.287373    0.848269    11.00000   -1.20000
H33B  2    0.134245    0.198259    0.866243    11.00000   -1.20000
AFIX   0
F34   4    0.618424    0.357328    0.962259    11.00000    0.05309    0.05221 =
         0.03095   -0.00528    0.00195   -0.01626
C34   1    0.514333    0.206773    0.689334    11.00000    0.02294    0.00663 =
         0.02431    0.00299    0.00112   -0.00346
F35   4    0.629152    0.461611    1.000337    11.00000    0.04983    0.09658 =
         0.04432   -0.04152    0.00011   -0.01318
C35   1    0.463789    0.181843    0.644649    11.00000    0.03549    0.03311 =
         0.02394   -0.00383   -0.00801   -0.00697
AFIX  43  1.1000
H35   2    0.411200    0.201981    0.647810    11.00000   -1.20000
AFIX   0
F36   4    0.733221    0.327943    0.655304    11.00000    0.05305    0.10758 =
         0.05437   -0.02412    0.02714   -0.03932
C36   1    0.478072    0.132761    0.596791    11.00000    0.02622    0.02031 =
         0.02531    0.00213   -0.00177   -0.00120
F37   4    0.667328    0.413877    0.622020    11.00000    0.10070    0.12718 =
         0.04819    0.04144   -0.00181   -0.07222
C37   1    0.543960    0.104454    0.589580    11.00000    0.02102    0.07207 =
         0.03652   -0.00433   -0.00485    0.00326
AFIX  43  1.1000
H37   2    0.554814    0.066175    0.550635    11.00000   -1.20000
AFIX   0
F38   4    0.719146    0.484976    0.697356    11.00000    0.14051    0.07815 =
         0.05380    0.00657    0.04805   -0.04576
C38   1    0.594505    0.127179    0.633962    11.00000    0.02456    0.03392 =
         0.03385   -0.00124   -0.00378    0.00987
F39   4    0.785245    0.399265    0.730524    11.00000    0.05141    0.13682 =
         0.05931   -0.02168    0.01096   -0.04622
C39   1    0.579029    0.177106    0.683321    11.00000    0.01828    0.03856 =
         0.04026   -0.00581    0.00223   -0.00407
AFIX  43  1.1000
H39   2    0.620066    0.193114    0.718473    11.00000   -1.20000
AFIX   0
F40   4    0.779038    0.426596    0.625810    11.00000    0.09400    0.13474 =
         0.06860   -0.01292    0.04389   -0.06036
C40   1    0.477568    0.210793    0.811819    11.00000    0.01557    0.02944 =
         0.02240    0.00458   -0.00281   -0.00414
C41   1    0.411518    0.187924    0.821262    11.00000    0.01452    0.03796 =
         0.03161    0.01000    0.00337    0.00299
AFIX  43  1.1000
H41   2    0.369801    0.208486    0.789147    11.00000   -1.20000
AFIX   0
C42   1    0.395656    0.138346    0.871487    11.00000    0.02084    0.04132 =
         0.03123    0.01192   -0.00237   -0.00915
C43   1    0.445924    0.113103    0.912095    11.00000    0.02376    0.04454 =
         0.03172    0.01116   -0.00300   -0.00126
AFIX  43  1.1000
H43   2    0.433820    0.076105    0.951737    11.00000   -1.20000
AFIX   0
C44   1    0.512843    0.134302    0.903280    11.00000    0.02516    0.01917 =
         0.02096   -0.00353   -0.00518   -0.00197
C45   1    0.527766    0.179117    0.854073    11.00000    0.01666    0.04753 =
         0.02168    0.00991   -0.00296    0.00683
AFIX  43  1.1000
H45   2    0.581901    0.191717    0.846382    11.00000   -1.20000
AFIX   0
C46   1    0.436842    0.317514    0.728060    11.00000    0.01168    0.02386 =
         0.02151   -0.00011    0.00366    0.00750
C47   1    0.429654    0.345186    0.665443    11.00000    0.00530    0.02467 =
         0.01894   -0.00156   -0.00070   -0.00778
AFIX  43  1.1000
H47   2    0.461431    0.323337    0.626577    11.00000   -1.20000
AFIX   0
C48   1    0.383375    0.400446    0.648413    11.00000    0.03138    0.03701 =
         0.02564    0.00648    0.00207    0.00679
C49   1    0.343334    0.431142    0.695417    11.00000    0.03374    0.05045 =
         0.02966   -0.00276   -0.00204    0.01484
AFIX  43  1.1000
H49   2    0.307735    0.474274    0.682923    11.00000   -1.20000
AFIX   0
C50   1    0.350331    0.404101    0.761475    11.00000    0.03232    0.06540 =
         0.02582   -0.00015    0.00334    0.03020
C51   1    0.394719    0.349465    0.776378    11.00000    0.01460    0.03153 =
         0.03162   -0.00242    0.01496    0.00579
AFIX  43  1.1000
H51   2    0.397895    0.329678    0.827295    11.00000   -1.20000
AFIX   0
C52   1    0.563322    0.312944    0.770044    11.00000    0.01646    0.02850 =
         0.02281   -0.00176   -0.00074   -0.01689
C53   1    0.568467    0.342600    0.831561    11.00000    0.01269    0.01412 =
         0.02053   -0.00182    0.00094   -0.00398
AFIX  43  1.1000
H53   2    0.532511    0.326378    0.869367    11.00000   -1.20000
AFIX   0
C54   1    0.619726    0.394317    0.847668    11.00000    0.02165    0.02331 =
         0.02856   -0.00806    0.00429   -0.01320
C55   1    0.665390    0.416223    0.802202    11.00000    0.01622    0.03814 =
         0.02764    0.00114   -0.00342   -0.01866
AFIX  43  1.1000
H55   2    0.703913    0.456888    0.813920    11.00000   -1.20000
AFIX   0
C56   1    0.660518    0.382817    0.736922    11.00000    0.03857    0.05887 =
         0.02393   -0.00393    0.00119   -0.03196
C57   1    0.610297    0.335900    0.720881    11.00000    0.01691    0.03085 =
         0.01955   -0.00275    0.00872   -0.01006
AFIX  43  1.1000
H57   2    0.605412    0.315349    0.670307    11.00000   -1.20000
AFIX   0
S3    6    0.306443    0.110597    0.880191    11.00000    0.01751    0.03852 =
         0.05803    0.00295   -0.00055   -0.01526
F3    4    0.382756    0.180386    0.528217    11.00000    0.05671    0.05175 =
         0.03979   -0.01069   -0.02096    0.01339
C3    1   -0.001809    0.466763    0.804929    11.00000    0.07652    0.12251 =
         0.09989   -0.02065   -0.00660   -0.00671
AFIX  13  1.1200
H3    2   -0.017111    0.491847    0.852183    11.00000   -1.20000
AFIX   0
HKLF 4


REM  LD33E_h_a.res in P2(1)/n
REM wR2 = 0.3800, GooF = S = 1.671, Restrained GooF = 1.589 for all data
REM R1 = 0.1640 for 4374 Fo > 4sig(Fo) and 0.2369 for all 8652 data
REM 983 parameters refined using 1470 restraints

END

WGHT      0.2000      0.0000

REM Highest difference peak  0.254,  deepest hole -0.231,  1-sigma level  0.049
Q1    1   0.6835  0.4483  0.6765  11.00000  0.05    0.25
;
_shelx_res_checksum              21829
####################################################################### 
# 
# This file contains crystal structure data downloaded from the 
# Cambridge Structural Database (CSD) hosted by the Cambridge 
# Crystallographic Data Centre (CCDC).
# 
# Full information about CCDC data access policies and citation 
# guidelines are available at http://www.ccdc.cam.ac.uk/access/V1 
# 
# Audit and citation data items may have been added by the CCDC. 
# Please retain this information to preserve the provenance of 
# this file and to allow appropriate attribution of the data. 
# 
#######################################################################

data_asw21048
_database_code_depnum_ccdc_archive 'CCDC 2126936'
loop_
_audit_author_name
_audit_author_address
'Laurence R. Doyle'
;University of York
United Kingdom
;
_audit_update_record             
;
2021-12-07 deposited with the CCDC.	2022-02-03 downloaded from the CCDC.
;
_audit_creation_date             2021-05-06
_audit_creation_method           
;
Olex2 1.3
(compiled 2020.11.12 svn.r5f609507 for OlexSys, GUI svn.r6272)
;
_shelx_SHELXL_version_number     2018/3
_chemical_name_common            ?
_chemical_name_systematic        ?
_chemical_formula_moiety         'C33 H56 P2 Rh, C24 H12 B F40 S8'
_chemical_formula_sum            'C57 H68 B F40 P2 Rh S8'
_chemical_formula_weight         1945.25
_chemical_melting_point          ?
_chemical_oxdiff_formula         C57H68BF40P2RhS8
_chemical_oxdiff_usercomment     LD33E
loop_
_atom_type_symbol
_atom_type_description
_atom_type_scat_dispersion_real
_atom_type_scat_dispersion_imag
_atom_type_scat_source
C C 0.0181 0.0091 'International Tables Vol C Tables 4.2.6.8 and 6.1.1.4'
H H 0.0000 0.0000 'International Tables Vol C Tables 4.2.6.8 and 6.1.1.4'
B B 0.0090 0.0039 'International Tables Vol C Tables 4.2.6.8 and 6.1.1.4'
F F 0.0727 0.0534 'International Tables Vol C Tables 4.2.6.8 and 6.1.1.4'
P P 0.2955 0.4335 'International Tables Vol C Tables 4.2.6.8 and 6.1.1.4'
Rh Rh 0.0927 3.6045 'International Tables Vol C Tables 4.2.6.8 and 6.1.1.4'
S S 0.3331 0.5567 'International Tables Vol C Tables 4.2.6.8 and 6.1.1.4'

_shelx_space_group_comment       
;
The symmetry employed for this shelxl refinement is uniquely defined
by the following loop, which should always be used as a source of
symmetry information in preference to the above space-group names.
They are only intended as comments.
;
_space_group_crystal_system      monoclinic
_space_group_IT_number           15
_space_group_name_H-M_alt        'C 1 2/c 1'
_space_group_name_Hall           '-C 2yc'
loop_
_space_group_symop_operation_xyz
'x, y, z'
'-x, y, -z+1/2'
'x+1/2, y+1/2, z'
'-x+1/2, y+1/2, -z+1/2'
'-x, -y, -z'
'x, -y, z-1/2'
'-x+1/2, -y+1/2, -z'
'x+1/2, -y+1/2, z-1/2'

_cell_length_a                   19.5793(9)
_cell_length_b                   18.3333(6)
_cell_length_c                   20.4528(7)
_cell_angle_alpha                90
_cell_angle_beta                 92.460(4)
_cell_angle_gamma                90
_cell_volume                     7334.8(5)
_cell_formula_units_Z            4
_cell_measurement_reflns_used    3029
_cell_measurement_temperature    110(2)
_cell_measurement_theta_max      70.8500
_cell_measurement_theta_min      6.8820
_shelx_estimated_absorpt_T_max   ?
_shelx_estimated_absorpt_T_min   ?
_exptl_absorpt_coefficient_mu    5.723
_exptl_absorpt_correction_T_max  1.000
_exptl_absorpt_correction_T_min  0.908
_exptl_absorpt_correction_type   gaussian
_exptl_absorpt_process_details   
;
CrysAlisPro 1.171.39.46 (Rigaku Oxford Diffraction, 2018)
Numerical absorption correction based on gaussian integration over
			a multifaceted crystal model
Empirical absorption correction using spherical harmonics,
 implemented in SCALE3 ABSPACK scaling algorithm.
;
_exptl_absorpt_special_details   ?
_exptl_crystal_colour            orange
_exptl_crystal_colour_modifier   ?
_exptl_crystal_colour_primary    orange
_exptl_crystal_density_diffrn    1.762
_exptl_crystal_density_meas      ?
_exptl_crystal_density_method    ?
_exptl_crystal_description       block
_exptl_crystal_F_000             3912
loop_
_exptl_crystal_face_index_h
_exptl_crystal_face_index_k
_exptl_crystal_face_index_l
_exptl_crystal_face_perp_dist
-5 9 -5 0.0177
6 -10 4 0.0220
12 -3 2 0.0295
-8 -7 -5 0.0295
3 -11 -4 0.0295
9 7 5 0.0246
2 11 5 0.0200
-3 -4 12 0.0295
-9 8 2 0.0214
1 7 -11 0.0259
9 -4 -9 0.0418
-8 2 10 0.0256
-12 5 -1 0.0183

_exptl_crystal_size_max          0.071
_exptl_crystal_size_mid          0.055
_exptl_crystal_size_min          0.041
loop_
_exptl_oxdiff_crystal_face_indexfrac_h
_exptl_oxdiff_crystal_face_indexfrac_k
_exptl_oxdiff_crystal_face_indexfrac_l
_exptl_oxdiff_crystal_face_x
_exptl_oxdiff_crystal_face_y
_exptl_oxdiff_crystal_face_z
-5.0074 8.9984 -5.0068 -0.1363 -0.4988 0.7842
6.0069 -9.9991 4.0076 0.1515 0.4378 -0.9046
11.9992 -2.9986 1.9981 -0.5482 0.1415 -0.8195
-7.9970 -7.0048 -4.9891 0.9276 -0.2081 -0.0178
3.0023 -11.0043 -3.9895 0.5085 -0.1181 -0.8493
8.9967 7.0049 4.9887 -0.9846 0.2033 -0.0364
1.9967 11.0052 4.9874 -0.8094 0.1676 0.5842
-2.9874 -3.9938 12.0043 0.1985 0.9646 -0.0081
-9.0001 8.0021 1.9952 0.0331 0.0516 0.9819
0.9871 6.9949 -11.0067 -0.2684 -0.9335 0.3032
8.9924 -4.0055 -8.9987 -0.1423 -0.6348 -0.7818
-7.9908 2.0058 10.0003 0.1808 0.7380 0.6129
-11.9996 4.9996 -1.0002 0.4202 -0.1026 0.9460

_exptl_transmission_factor_max   ?
_exptl_transmission_factor_min   ?
_diffrn_reflns_av_R_equivalents  0.0554
_diffrn_reflns_av_unetI/netI     0.0880
_diffrn_reflns_Laue_measured_fraction_full 0.996
_diffrn_reflns_Laue_measured_fraction_max 0.974
_diffrn_reflns_limit_h_max       22
_diffrn_reflns_limit_h_min       -23
_diffrn_reflns_limit_k_max       22
_diffrn_reflns_limit_k_min       -13
_diffrn_reflns_limit_l_max       20
_diffrn_reflns_limit_l_min       -24
_diffrn_reflns_number            13332
_diffrn_reflns_point_group_measured_fraction_full 0.996
_diffrn_reflns_point_group_measured_fraction_max 0.974
_diffrn_reflns_theta_full        67.684
_diffrn_reflns_theta_max         71.091
_diffrn_reflns_theta_min         3.896
_diffrn_ambient_environment      N~2~
_diffrn_ambient_temperature      110(2)
_diffrn_detector                 'CCD plate'
_diffrn_detector_area_resol_mean 16.1450
_diffrn_detector_type            Eos
_diffrn_measured_fraction_theta_full 0.996
_diffrn_measured_fraction_theta_max 0.974
_diffrn_measurement_details      
;
List of Runs (angles in degrees, time in seconds):

  # Type    Start    End  Width  t~exp~   \w     \q     \k     \f   Frames
#--------------------------------------------------------------------------
  1  \w    -44.00  -8.00   1.00   10.00    --    0.00 125.00 -39.00   36
  2  \w    -20.00  22.00   1.00   10.00    --    0.00 -77.00-120.00   42
  3  \w     -4.00  29.00   1.00   10.00    --    0.00 -77.00  90.00   33
  4  \w     39.00  71.00   1.00   40.00    --   54.00 -57.00-120.00   32
  5  \w     50.00 104.00   1.00   40.00    --   54.00-125.00 120.00   54
  6  \w      6.00  75.00   1.00   40.00    --   54.00 -38.00  90.00   69
  7  \w    -15.00  50.00   1.00   40.00    --   54.00 -57.00   0.00   65
  8  \w     55.00 121.00   1.00   40.00    --   54.00  59.00  86.00   66
  9  \w    111.00 171.00   1.00   60.00    --  108.00  77.00  30.00   60
 10  \w    126.00 172.00   1.00   60.00    --  108.00  77.00 -60.00   46
 11  \w     36.00  67.00   1.00   60.00    --  108.00 -91.00-150.00   31
 12  \w    132.00 174.00   1.00   60.00    --  108.00  50.00 -30.00   42
 13  \w     37.00 130.00   1.00   60.00    --  108.00 -38.00 -60.00   93
 14  \w    123.00 149.00   1.00   60.00    --  108.00 111.00  90.00   26
 15  \w    103.00 177.00   1.00   60.00    --  108.00  77.00   0.00   74
 16  \w     83.00 175.00   1.00   60.00    --  108.00  38.00 120.00   92
;
_diffrn_measurement_device       'four-circle diffractometer'
_diffrn_measurement_device_type  'SuperNova, Dual, Cu at home/near, Eos'
_diffrn_measurement_method       '\w scans'
_diffrn_orient_matrix_type       
'CrysAlisPro convention (1999,Acta A55,543-557)'
_diffrn_orient_matrix_UB_11      -0.0569449000
_diffrn_orient_matrix_UB_12      -0.0558643000
_diffrn_orient_matrix_UB_13      -0.0162198000
_diffrn_orient_matrix_UB_21      -0.0047400000
_diffrn_orient_matrix_UB_22      -0.0171952000
_diffrn_orient_matrix_UB_23      0.0734553000
_diffrn_orient_matrix_UB_31      -0.0542205000
_diffrn_orient_matrix_UB_32      0.0602528000
_diffrn_orient_matrix_UB_33      0.0058794000
_diffrn_radiation_monochromator  mirror
_diffrn_radiation_probe          x-ray
_diffrn_radiation_type           'Cu K\a'
_diffrn_radiation_wavelength     1.54184
_diffrn_source                   'micro-focus sealed X-ray tube'
_diffrn_source_type              'SuperNova (Cu) X-ray Source'
_reflns_Friedel_coverage         0.000
_reflns_Friedel_fraction_full    .
_reflns_Friedel_fraction_max     .
_reflns_number_gt                4790
_reflns_number_total             6921
_reflns_odcompleteness_completeness 99.63
_reflns_odcompleteness_iscentric 1
_reflns_odcompleteness_theta     66.97
_reflns_special_details          
;
 Reflections were merged by SHELXL according to the crystal
 class for the calculation of statistics and refinement.
 
 _reflns_Friedel_fraction is defined as the number of unique
 Friedel pairs measured divided by the number that would be
 possible theoretically, ignoring centric projections and
 systematic absences.
;
_reflns_threshold_expression     'I > 2\s(I)'
_computing_cell_refinement       'CrysAlisPro 1.171.39.46 (Rigaku OD, 2018)'
_computing_data_collection       'CrysAlisPro 1.171.39.46 (Rigaku OD, 2018)'
_computing_data_reduction        'CrysAlisPro 1.171.39.46 (Rigaku OD, 2018)'
_computing_molecular_graphics    'Olex2 1.3 (Dolomanov et al., 2009)'
_computing_publication_material  'Olex2 1.3 (Dolomanov et al., 2009)'
_computing_structure_refinement  'SHELXL 2018/3 (Sheldrick, 2015)'
_computing_structure_solution    'SHELXT 2018/2 (Sheldrick, 2018)'
_refine_diff_density_max         1.361
_refine_diff_density_min         -1.137
_refine_diff_density_rms         0.144
_refine_ls_extinction_coef       .
_refine_ls_extinction_method     none
_refine_ls_goodness_of_fit_ref   1.025
_refine_ls_hydrogen_treatment    constr
_refine_ls_matrix_type           full
_refine_ls_number_parameters     548
_refine_ls_number_reflns         6921
_refine_ls_number_restraints     402
_refine_ls_R_factor_all          0.1024
_refine_ls_R_factor_gt           0.0660
_refine_ls_restrained_S_all      1.001
_refine_ls_shift/su_max          0.000
_refine_ls_shift/su_mean         0.000
_refine_ls_structure_factor_coef Fsqd
_refine_ls_weighting_details     
'w=1/[\s^2^(Fo^2^)+(0.0807P)^2^+46.0846P] where P=(Fo^2^+2Fc^2^)/3'
_refine_ls_weighting_scheme      calc
_refine_ls_wR_factor_gt          0.1627
_refine_ls_wR_factor_ref         0.1834
_refine_special_details          
'Within the anion, an SF5 group centred on S1 was modelled as being disordered over two orientations. The occupancies of the two orientations were allowed to freely refine, converging at a final ratio of 0.72(2):0.28(2). Chemically equivalent 1,2 C-S and S-F, distances within the anion were restrained to be approximately equal. Similarity thermal parameter restraints were applied to the two orientations of the disordered SF5 group to aid refinement.'
_olex2_refinement_description    
;
1. Fixed Uiso
 At 1.2 times of:
  All C(H) groups, All C(H,H) groups
2. Restrained distances
 S2-F10 \\sim S3-F15 \\sim S4-F20 \\sim S1A-F5A \\sim S1-F5
 with sigma of 0.02
 S1-C20 \\sim S1A-C20 \\sim S2-C22 \\sim S4-C28 \\sim S3-C26
 with sigma of 0.02
 S2-F7 \\sim S2-F6 \\sim S2-F9 \\sim S2-F8 \\sim S3-F12 \\sim S3-F13 \\sim
S3-F14 \\sim S3-F11 \\sim S4-F18 ~
 S4-F17 \\sim S4-F16 \\sim S4-F19 \\sim S1-F3 \\sim S1-F4 \\sim S1-F1 \\sim
S1-F2 \\sim S1A-F3A \\sim S1A-F4A ~
 S1A-F1A \\sim S1A-F2A
 with sigma of 0.02
3. Uiso/Uaniso restraints and constraints
S1 \\sim S1A \\sim F1 \\sim F1A \\sim F2 \\sim F2A \\sim F3 \\sim F3A \\sim F4
\\sim F4A \\sim F5 \\sim F5A: within 2A with sigma of 0.01 and sigma for
terminal atoms of 0.02 within 2A
4. Others
 Sof(S1A)=Sof(F1A)=Sof(F2A)=Sof(F3A)=Sof(F4A)=Sof(F5A)=1-FVAR(1)
 Sof(S1)=Sof(F1)=Sof(F2)=Sof(F3)=Sof(F4)=Sof(F5)=FVAR(1)
 Fixed Sof: H4A(0.5) H4B(0.5)
5.a Ternary CH refined with riding coordinates:
 C1(H1), C2(H2), C3(H3), C6(H6), C12(H12)
5.b Secondary CH2 refined with riding coordinates:
 C4(H4A,H4B), C5(H5A,H5B), C7(H7A,H7B), C8(H8A,H8B), C9(H9A,H9B), C10(H10A,
 H10B), C11(H11A,H11B), C13(H13A,H13B), C14(H14A,H14B), C15(H15A,H15B),
 C16(H16A,H16B), C17(H17A,H17B)
5.c Aromatic/amide H refined with riding coordinates:
 C19(H19), C21(H21), C23(H23), C25(H25), C27(H27), C29(H29)
;
_atom_sites_solution_hydrogens   geom
_atom_sites_solution_primary     direct
_atom_sites_solution_secondary   difmap
loop_
_atom_site_label
_atom_site_type_symbol
_atom_site_fract_x
_atom_site_fract_y
_atom_site_fract_z
_atom_site_U_iso_or_equiv
_atom_site_adp_type
_atom_site_occupancy
_atom_site_site_symmetry_order
_atom_site_calc_flag
_atom_site_refinement_flags_posn
_atom_site_refinement_flags_adp
_atom_site_refinement_flags_occupancy
_atom_site_disorder_assembly
_atom_site_disorder_group
Rh1 Rh 0.500000 0.80955(3) 0.750000 0.02130(19) Uani 1 2 d S T P . .
P1 P 0.52037(9) 0.71767(8) 0.67759(7) 0.0209(3) Uani 1 1 d . . . . .
C1 C 0.4410(4) 0.9032(3) 0.7856(4) 0.0311(16) Uani 1 1 d . . . . .
H1 H 0.396699 0.897443 0.807664 0.037 Uiso 1 1 calc R U . . .
C2 C 0.5026(4) 0.9033(3) 0.8191(3) 0.0321(16) Uani 1 1 d . . . . .
H2 H 0.508024 0.897868 0.867670 0.039 Uiso 1 1 calc R U . . .
C3 C 0.5519(4) 0.9500(4) 0.7775(4) 0.0338(16) Uani 1 1 d . . . . .
H3 H 0.594840 0.968417 0.799965 0.041 Uiso 1 1 calc R U . . .
C4 C 0.500000 1.0074(5) 0.750000 0.037(3) Uani 1 2 d S T P . .
H4A H 0.481060 1.038314 0.784568 0.044 Uiso 0.5 1 calc R U P . .
H4B H 0.518939 1.038316 0.715433 0.044 Uiso 0.5 1 calc R U P . .
C5 C 0.4958(4) 0.6291(3) 0.7132(3) 0.0293(15) Uani 1 1 d . . . . .
H5A H 0.447460 0.618469 0.700292 0.035 Uiso 1 1 calc R U . . .
H5B H 0.524345 0.589944 0.695296 0.035 Uiso 1 1 calc R U . . .
C6 C 0.6093(3) 0.7040(3) 0.6521(3) 0.0249(14) Uani 1 1 d . . . . .
H6 H 0.612096 0.654062 0.632724 0.030 Uiso 1 1 calc R U . . .
C7 C 0.6590(4) 0.7069(4) 0.7119(3) 0.0326(16) Uani 1 1 d . . . . .
H7A H 0.648396 0.666597 0.742015 0.039 Uiso 1 1 calc R U . . .
H7B H 0.652651 0.753443 0.735328 0.039 Uiso 1 1 calc R U . . .
C8 C 0.7342(4) 0.7005(4) 0.6930(4) 0.0389(18) Uani 1 1 d . . . . .
H8A H 0.764525 0.707131 0.732519 0.047 Uiso 1 1 calc R U . . .
H8B H 0.742395 0.651123 0.675367 0.047 Uiso 1 1 calc R U . . .
C9 C 0.7516(4) 0.7566(4) 0.6426(3) 0.0331(16) Uani 1 1 d . . . . .
H9A H 0.799416 0.749476 0.629992 0.040 Uiso 1 1 calc R U . . .
H9B H 0.747834 0.805972 0.661610 0.040 Uiso 1 1 calc R U . . .
C10 C 0.7038(4) 0.7505(4) 0.5819(3) 0.0327(16) Uani 1 1 d . . . . .
H10A H 0.710373 0.702614 0.560714 0.039 Uiso 1 1 calc R U . . .
H10B H 0.715091 0.789066 0.550239 0.039 Uiso 1 1 calc R U . . .
C11 C 0.6288(3) 0.7585(4) 0.6002(3) 0.0277(14) Uani 1 1 d . . . . .
H11A H 0.621201 0.808520 0.616507 0.033 Uiso 1 1 calc R U . . .
H11B H 0.598738 0.751314 0.560514 0.033 Uiso 1 1 calc R U . . .
C12 C 0.4677(3) 0.7280(4) 0.6013(3) 0.0240(13) Uani 1 1 d . . . . .
H12 H 0.485396 0.772124 0.578738 0.029 Uiso 1 1 calc R U . . .
C13 C 0.3928(4) 0.7439(4) 0.6146(3) 0.0299(15) Uani 1 1 d . . . . .
H13A H 0.372531 0.701070 0.635961 0.036 Uiso 1 1 calc R U . . .
H13B H 0.390216 0.785953 0.644680 0.036 Uiso 1 1 calc R U . . .
C14 C 0.3522(4) 0.7608(4) 0.5509(4) 0.0373(18) Uani 1 1 d . . . . .
H14A H 0.303655 0.768660 0.560454 0.045 Uiso 1 1 calc R U . . .
H14B H 0.369810 0.806358 0.531825 0.045 Uiso 1 1 calc R U . . .
C15 C 0.3571(4) 0.7001(5) 0.5018(4) 0.0404(19) Uani 1 1 d . . . . .
H15A H 0.332512 0.714234 0.460485 0.048 Uiso 1 1 calc R U . . .
H15B H 0.335020 0.655752 0.518762 0.048 Uiso 1 1 calc R U . . .
C16 C 0.4317(4) 0.6834(5) 0.4885(4) 0.0402(19) Uani 1 1 d . . . . .
H16A H 0.452625 0.726248 0.467772 0.048 Uiso 1 1 calc R U . . .
H16B H 0.433765 0.641823 0.457695 0.048 Uiso 1 1 calc R U . . .
C17 C 0.4723(4) 0.6645(4) 0.5525(3) 0.0313(16) Uani 1 1 d . . . . .
H17A H 0.453496 0.619625 0.571753 0.038 Uiso 1 1 calc R U . . .
H17B H 0.520762 0.655324 0.543109 0.038 Uiso 1 1 calc R U . . .
S1 S 0.2854(4) 0.5721(5) 0.3175(3) 0.0398(14) Uani 0.72(2) 1 d D U P A 1
S1A S 0.3007(10) 0.5557(11) 0.3204(8) 0.046(3) Uani 0.28(2) 1 d D U P A 2
S2 S 0.37735(10) 0.56842(9) 0.06646(8) 0.0327(4) Uani 1 1 d D . . . .
S3 S 0.59154(9) 0.91101(9) 0.44883(8) 0.0297(4) Uani 1 1 d D . . . .
S4 S 0.31776(9) 0.90446(9) 0.37356(8) 0.0300(4) Uani 1 1 d D . . . .
F1 F 0.3427(7) 0.5676(7) 0.3741(5) 0.046(3) Uani 0.72(2) 1 d D U P A 1
F1A F 0.3656(14) 0.5490(18) 0.3677(13) 0.045(5) Uani 0.28(2) 1 d D U P A 2
F2 F 0.2697(6) 0.6532(6) 0.3383(5) 0.048(3) Uani 0.72(2) 1 d D U P A 1
F2A F 0.2823(16) 0.6315(14) 0.3520(12) 0.047(4) Uani 0.28(2) 1 d D U P A 2
F3 F 0.2228(6) 0.5765(8) 0.2655(6) 0.050(3) Uani 0.72(2) 1 d D U P A 1
F3A F 0.2322(15) 0.5540(17) 0.2756(16) 0.048(4) Uani 0.28(2) 1 d D U P A 2
F4 F 0.2954(7) 0.4887(6) 0.2994(7) 0.051(3) Uani 0.72(2) 1 d D U P A 1
F4A F 0.3206(16) 0.4775(14) 0.2945(18) 0.047(5) Uani 0.28(2) 1 d D U P A 2
F5 F 0.2331(7) 0.5455(8) 0.3692(4) 0.057(3) Uani 0.72(2) 1 d D U P A 1
F5A F 0.2581(15) 0.5176(16) 0.3742(10) 0.050(4) Uani 0.28(2) 1 d D U P A 2
F6 F 0.2967(2) 0.5722(2) 0.06425(19) 0.0385(10) Uani 1 1 d D . . . .
F7 F 0.3748(2) 0.4860(2) 0.0894(2) 0.0407(11) Uani 1 1 d D . . . .
F8 F 0.4578(2) 0.5626(2) 0.0626(2) 0.0440(11) Uani 1 1 d D . . . .
F9 F 0.3803(2) 0.6487(2) 0.03769(19) 0.0411(11) Uani 1 1 d D . . . .
F10 F 0.3723(3) 0.5396(3) -0.0065(2) 0.0544(14) Uani 1 1 d D . . . .
F11 F 0.6236(2) 0.8320(2) 0.45870(19) 0.0353(10) Uani 1 1 d D . . . .
F12 F 0.6366(2) 0.9237(2) 0.3878(2) 0.0373(10) Uani 1 1 d D . . . .
F13 F 0.5635(2) 0.9925(2) 0.4423(2) 0.0433(11) Uani 1 1 d D . . . .
F14 F 0.5503(2) 0.9010(2) 0.51374(18) 0.0431(11) Uani 1 1 d D . . . .
F15 F 0.6524(2) 0.9425(3) 0.4930(2) 0.0491(12) Uani 1 1 d D . . . .
F16 F 0.3072(2) 0.9136(2) 0.29650(19) 0.0381(10) Uani 1 1 d D . . . .
F17 F 0.2879(2) 0.8243(2) 0.3686(2) 0.0407(11) Uani 1 1 d D . . . .
F18 F 0.3219(2) 0.8987(3) 0.4505(2) 0.0445(11) Uani 1 1 d D . . . .
F19 F 0.3409(2) 0.98722(19) 0.3783(2) 0.0369(10) Uani 1 1 d D . . . .
F20 F 0.2411(2) 0.9317(3) 0.3792(2) 0.0480(12) Uani 1 1 d D . . . .
C18 C 0.4374(3) 0.6837(3) 0.2297(3) 0.0190(12) Uani 1 1 d . . . . .
C19 C 0.3932(3) 0.6545(3) 0.2757(3) 0.0234(13) Uani 1 1 d . . . . .
H19 H 0.396079 0.671425 0.319589 0.028 Uiso 1 1 calc R U . . .
C20 C 0.3457(3) 0.6016(3) 0.2577(3) 0.0277(15) Uani 1 1 d D . . . .
C21 C 0.3405(3) 0.5731(3) 0.1955(3) 0.0243(14) Uani 1 1 d . . . . .
H21 H 0.308765 0.535546 0.184213 0.029 Uiso 1 1 calc R U . . .
C22 C 0.3836(3) 0.6016(3) 0.1502(3) 0.0208(13) Uani 1 1 d D . . . .
C23 C 0.4313(3) 0.6553(3) 0.1665(3) 0.0221(13) Uani 1 1 d . . . . .
H23 H 0.460366 0.672981 0.134069 0.027 Uiso 1 1 calc R U . . .
C24 C 0.4829(3) 0.7944(3) 0.3103(3) 0.0187(12) Uani 1 1 d . . . . .
C25 C 0.5349(3) 0.8238(3) 0.3515(3) 0.0209(13) Uani 1 1 d . . . . .
H25 H 0.580643 0.807961 0.346924 0.025 Uiso 1 1 calc R U . . .
C26 C 0.5214(3) 0.8749(3) 0.3982(3) 0.0231(13) Uani 1 1 d D . . . .
C27 C 0.4552(4) 0.8996(3) 0.4077(3) 0.0265(14) Uani 1 1 d . . . . .
H27 H 0.445866 0.933797 0.441067 0.032 Uiso 1 1 calc R U . . .
C28 C 0.4040(3) 0.8723(3) 0.3664(3) 0.0237(13) Uani 1 1 d D . . . .
C29 C 0.4170(3) 0.8209(3) 0.3187(3) 0.0232(14) Uani 1 1 d . . . . .
H29 H 0.380253 0.803411 0.291167 0.028 Uiso 1 1 calc R U . . .
B1 B 0.500000 0.7390(5) 0.250000 0.0147(18) Uani 1 2 d S T P . .

loop_
_atom_site_aniso_label
_atom_site_aniso_U_11
_atom_site_aniso_U_22
_atom_site_aniso_U_33
_atom_site_aniso_U_23
_atom_site_aniso_U_13
_atom_site_aniso_U_12
Rh1 0.0272(4) 0.0174(3) 0.0193(3) 0.000 0.0004(3) 0.000
P1 0.0237(9) 0.0205(7) 0.0182(8) -0.0011(6) -0.0008(6) -0.0017(6)
C1 0.033(4) 0.022(3) 0.040(4) -0.003(3) 0.014(3) 0.001(3)
C2 0.055(5) 0.019(3) 0.022(3) -0.008(2) 0.001(3) -0.001(3)
C3 0.032(4) 0.029(3) 0.040(4) -0.006(3) -0.002(3) 0.003(3)
C4 0.055(7) 0.019(4) 0.037(6) 0.000 0.006(5) 0.000
C5 0.029(4) 0.025(3) 0.034(4) -0.001(3) 0.000(3) -0.002(3)
C6 0.031(4) 0.025(3) 0.018(3) -0.003(2) -0.005(3) 0.000(3)
C7 0.024(4) 0.040(4) 0.033(4) 0.012(3) 0.001(3) 0.000(3)
C8 0.025(4) 0.052(5) 0.039(4) 0.013(3) -0.006(3) 0.000(3)
C9 0.020(4) 0.042(4) 0.037(4) 0.002(3) 0.001(3) -0.002(3)
C10 0.032(4) 0.036(4) 0.030(4) 0.003(3) 0.003(3) -0.002(3)
C11 0.023(4) 0.031(3) 0.028(3) 0.003(3) -0.001(3) -0.001(3)
C12 0.020(3) 0.033(3) 0.020(3) -0.002(3) 0.000(3) -0.002(3)
C13 0.027(4) 0.038(4) 0.025(3) -0.001(3) 0.001(3) 0.000(3)
C14 0.026(4) 0.052(5) 0.033(4) 0.007(3) -0.003(3) 0.009(3)
C15 0.025(4) 0.062(5) 0.033(4) -0.009(4) -0.009(3) 0.000(4)
C16 0.030(4) 0.061(5) 0.028(4) -0.015(3) -0.006(3) 0.004(4)
C17 0.027(4) 0.035(3) 0.032(4) -0.009(3) -0.004(3) -0.002(3)
S1 0.042(3) 0.050(3) 0.0265(16) 0.0020(16) 0.0009(16) -0.027(2)
S1A 0.055(6) 0.055(5) 0.028(4) -0.001(4) 0.001(4) -0.037(5)
S2 0.0360(11) 0.0332(8) 0.0292(9) -0.0111(7) 0.0029(7) -0.0125(7)
S3 0.0332(10) 0.0287(8) 0.0262(8) -0.0078(6) -0.0101(7) 0.0024(7)
S4 0.0278(10) 0.0286(8) 0.0337(9) 0.0002(7) 0.0010(7) 0.0119(7)
F1 0.059(6) 0.057(5) 0.021(3) 0.006(3) -0.005(4) -0.024(4)
F1A 0.047(10) 0.059(11) 0.030(8) 0.015(8) 0.003(8) -0.032(8)
F2 0.055(5) 0.052(5) 0.037(5) -0.007(4) 0.019(4) -0.008(4)
F2A 0.053(8) 0.066(9) 0.023(7) 0.004(7) 0.011(7) -0.031(8)
F3 0.036(4) 0.076(7) 0.037(5) 0.008(4) -0.002(3) -0.024(5)
F3A 0.046(8) 0.061(9) 0.039(8) 0.000(8) 0.003(7) -0.034(7)
F4 0.062(7) 0.044(4) 0.047(4) 0.007(3) 0.003(5) -0.033(4)
F4A 0.047(11) 0.047(9) 0.047(8) 0.010(7) 0.013(10) -0.028(8)
F5 0.057(6) 0.080(6) 0.036(4) 0.004(4) 0.013(4) -0.042(5)
F5A 0.053(9) 0.062(8) 0.035(7) 0.009(7) 0.009(7) -0.039(7)
F6 0.036(3) 0.048(2) 0.031(2) -0.0089(18) -0.0057(19) -0.0084(19)
F7 0.041(3) 0.027(2) 0.055(3) -0.0160(18) 0.008(2) -0.0101(18)
F8 0.036(3) 0.046(2) 0.052(3) -0.024(2) 0.019(2) -0.013(2)
F9 0.059(3) 0.041(2) 0.023(2) 0.0003(17) -0.001(2) -0.015(2)
F10 0.063(3) 0.066(3) 0.035(2) -0.023(2) 0.011(2) -0.027(3)
F11 0.038(2) 0.039(2) 0.028(2) 0.0001(17) -0.0096(18) 0.0143(18)
F12 0.033(2) 0.041(2) 0.038(2) -0.0086(18) 0.0010(19) -0.0137(19)
F13 0.053(3) 0.030(2) 0.046(3) -0.0156(18) -0.016(2) 0.0009(19)
F14 0.051(3) 0.057(3) 0.021(2) -0.0111(19) -0.0042(19) 0.012(2)
F15 0.047(3) 0.051(3) 0.047(3) -0.023(2) -0.023(2) 0.004(2)
F16 0.036(2) 0.041(2) 0.037(2) -0.0010(18) -0.0107(19) 0.0165(19)
F17 0.026(2) 0.034(2) 0.063(3) 0.004(2) 0.006(2) 0.0029(17)
F18 0.044(3) 0.057(3) 0.033(2) 0.003(2) 0.009(2) 0.021(2)
F19 0.044(3) 0.0218(18) 0.044(2) -0.0069(17) -0.002(2) 0.0142(17)
F20 0.032(3) 0.053(3) 0.060(3) 0.000(2) 0.008(2) 0.021(2)
C18 0.013(3) 0.017(3) 0.026(3) -0.002(2) -0.005(2) 0.000(2)
C19 0.023(4) 0.025(3) 0.022(3) 0.001(2) -0.003(3) -0.005(3)
C20 0.028(4) 0.029(3) 0.026(3) 0.003(3) -0.002(3) -0.007(3)
C21 0.022(4) 0.022(3) 0.028(3) -0.001(2) 0.000(3) -0.007(3)
C22 0.020(3) 0.022(3) 0.020(3) -0.004(2) -0.004(2) 0.000(2)
C23 0.018(3) 0.018(3) 0.030(3) 0.001(2) 0.002(3) -0.003(2)
C24 0.021(3) 0.016(3) 0.019(3) 0.003(2) -0.001(2) 0.000(2)
C25 0.024(3) 0.021(3) 0.018(3) 0.003(2) -0.002(2) -0.001(2)
C26 0.025(4) 0.021(3) 0.023(3) -0.003(2) -0.004(3) 0.002(2)
C27 0.034(4) 0.024(3) 0.022(3) 0.001(2) -0.004(3) 0.005(3)
C28 0.023(4) 0.021(3) 0.026(3) 0.004(2) -0.002(3) 0.005(2)
C29 0.026(4) 0.018(3) 0.026(3) 0.003(2) -0.007(3) 0.001(2)
B1 0.011(5) 0.013(4) 0.020(5) 0.000 0.003(4) 0.000

_geom_special_details            
;
 All esds (except the esd in the dihedral angle between two l.s. planes)
 are estimated using the full covariance matrix.  The cell esds are taken
 into account individually in the estimation of esds in distances, angles
 and torsion angles; correlations between esds in cell parameters are only
 used when they are defined by crystal symmetry.  An approximate (isotropic)
 treatment of cell esds is used for estimating esds involving l.s. planes.
;
loop_
_geom_bond_atom_site_label_1
_geom_bond_atom_site_label_2
_geom_bond_distance
_geom_bond_site_symmetry_2
_geom_bond_publ_flag
Rh1 P1 2.2892(16) 2_656 ?
Rh1 P1 2.2892(16) . ?
Rh1 C1 2.211(7) . ?
Rh1 C1 2.211(7) 2_656 ?
Rh1 C2 2.224(6) 2_656 ?
Rh1 C2 2.224(6) . ?
P1 C5 1.852(7) . ?
P1 C6 1.855(7) . ?
P1 C12 1.843(6) . ?
C1 H1 1.0000 . ?
C1 C2 1.361(10) . ?
C1 C3 1.562(10) 2_656 ?
C2 H2 1.0000 . ?
C2 C3 1.566(10) . ?
C3 H3 1.0000 . ?
C3 C4 1.552(9) . ?
C4 H4A 0.9900 . ?
C4 H4B 0.9900 . ?
C5 C5 1.508(13) 2_656 ?
C5 H5A 0.9900 . ?
C5 H5B 0.9900 . ?
C6 H6 1.0000 . ?
C6 C7 1.530(9) . ?
C6 C11 1.519(9) . ?
C7 H7A 0.9900 . ?
C7 H7B 0.9900 . ?
C7 C8 1.543(10) . ?
C8 H8A 0.9900 . ?
C8 H8B 0.9900 . ?
C8 C9 1.504(10) . ?
C9 H9A 0.9900 . ?
C9 H9B 0.9900 . ?
C9 C10 1.526(9) . ?
C10 H10A 0.9900 . ?
C10 H10B 0.9900 . ?
C10 C11 1.538(10) . ?
C11 H11A 0.9900 . ?
C11 H11B 0.9900 . ?
C12 H12 1.0000 . ?
C12 C13 1.530(9) . ?
C12 C17 1.539(9) . ?
C13 H13A 0.9900 . ?
C13 H13B 0.9900 . ?
C13 C14 1.528(9) . ?
C14 H14A 0.9900 . ?
C14 H14B 0.9900 . ?
C14 C15 1.503(10) . ?
C15 H15A 0.9900 . ?
C15 H15B 0.9900 . ?
C15 C16 1.528(10) . ?
C16 H16A 0.9900 . ?
C16 H16B 0.9900 . ?
C16 C17 1.542(9) . ?
C17 H17A 0.9900 . ?
C17 H17B 0.9900 . ?
S1 F1 1.580(8) . ?
S1 F2 1.582(8) . ?
S1 F3 1.589(8) . ?
S1 F4 1.586(8) . ?
S1 F5 1.581(7) . ?
S1 C20 1.818(8) . ?
S1A F1A 1.570(13) . ?
S1A F2A 1.580(14) . ?
S1A F3A 1.592(14) . ?
S1A F4A 1.583(14) . ?
S1A F5A 1.574(13) . ?
S1A C20 1.795(12) . ?
S2 F6 1.579(4) . ?
S2 F7 1.584(4) . ?
S2 F8 1.585(4) . ?
S2 F9 1.588(4) . ?
S2 F10 1.583(4) . ?
S2 C22 1.816(6) . ?
S3 F11 1.588(4) . ?
S3 F12 1.577(4) . ?
S3 F13 1.594(4) . ?
S3 F14 1.594(4) . ?
S3 F15 1.574(4) . ?
S3 C26 1.809(6) . ?
S4 F16 1.590(4) . ?
S4 F17 1.583(4) . ?
S4 F18 1.576(4) . ?
S4 F19 1.585(4) . ?
S4 F20 1.591(4) . ?
S4 C28 1.799(6) . ?
C18 C19 1.411(9) . ?
C18 C23 1.393(9) . ?
C18 B1 1.630(7) . ?
C19 H19 0.9500 . ?
C19 C20 1.382(8) . ?
C20 C21 1.375(9) . ?
C21 H21 0.9500 . ?
C21 C22 1.383(9) . ?
C22 C23 1.388(8) . ?
C23 H23 0.9500 . ?
C24 C25 1.401(8) . ?
C24 C29 1.396(9) . ?
C24 B1 1.644(8) . ?
C25 H25 0.9500 . ?
C25 C26 1.372(8) . ?
C26 C27 1.395(9) . ?
C27 H27 0.9500 . ?
C27 C28 1.377(9) . ?
C28 C29 1.388(9) . ?
C29 H29 0.9500 . ?

loop_
_geom_angle_atom_site_label_1
_geom_angle_atom_site_label_2
_geom_angle_atom_site_label_3
_geom_angle
_geom_angle_site_symmetry_1
_geom_angle_site_symmetry_3
_geom_angle_publ_flag
P1 Rh1 P1 85.25(8) . 2_656 ?
C1 Rh1 P1 104.50(19) 2_656 . ?
C1 Rh1 P1 104.50(19) . 2_656 ?
C1 Rh1 P1 153.2(2) 2_656 2_656 ?
C1 Rh1 P1 153.2(2) . . ?
C1 Rh1 C1 78.0(4) 2_656 . ?
C1 Rh1 C2 35.7(3) 2_656 2_656 ?
C1 Rh1 C2 67.1(3) 2_656 . ?
C1 Rh1 C2 35.7(3) . . ?
C1 Rh1 C2 67.1(3) . 2_656 ?
C2 Rh1 P1 99.07(18) . 2_656 ?
C2 Rh1 P1 168.4(2) 2_656 2_656 ?
C2 Rh1 P1 99.07(18) 2_656 . ?
C2 Rh1 P1 168.4(2) . . ?
C2 Rh1 C2 78.8(4) . 2_656 ?
C5 P1 Rh1 109.6(2) . . ?
C5 P1 C6 104.8(3) . . ?
C6 P1 Rh1 118.2(2) . . ?
C12 P1 Rh1 111.4(2) . . ?
C12 P1 C5 106.1(3) . . ?
C12 P1 C6 105.9(3) . . ?
Rh1 C1 H1 122.8 . . ?
C2 C1 Rh1 72.7(4) . . ?
C2 C1 H1 122.8 . . ?
C2 C1 C3 107.8(6) . 2_656 ?
C3 C1 Rh1 95.0(4) 2_656 . ?
C3 C1 H1 122.8 2_656 . ?
Rh1 C2 H2 123.5 . . ?
C1 C2 Rh1 71.6(4) . . ?
C1 C2 H2 123.5 . . ?
C1 C2 C3 106.3(6) . . ?
C3 C2 Rh1 94.3(4) . . ?
C3 C2 H2 123.5 . . ?
C1 C3 C2 103.2(5) 2_656 . ?
C1 C3 H3 117.5 2_656 . ?
C2 C3 H3 117.5 . . ?
C4 C3 C1 98.8(5) . 2_656 ?
C4 C3 C2 99.2(5) . . ?
C4 C3 H3 117.5 . . ?
C3 C4 C3 94.5(7) 2_656 . ?
C3 C4 H4A 112.8 . . ?
C3 C4 H4A 112.8 2_656 . ?
C3 C4 H4B 112.8 . . ?
C3 C4 H4B 112.8 2_656 . ?
H4A C4 H4B 110.3 . . ?
P1 C5 H5A 109.2 . . ?
P1 C5 H5B 109.2 . . ?
C5 C5 P1 111.9(3) 2_656 . ?
C5 C5 H5A 109.2 2_656 . ?
C5 C5 H5B 109.2 2_656 . ?
H5A C5 H5B 107.9 . . ?
P1 C6 H6 107.7 . . ?
C7 C6 P1 110.1(5) . . ?
C7 C6 H6 107.7 . . ?
C11 C6 P1 112.0(4) . . ?
C11 C6 H6 107.7 . . ?
C11 C6 C7 111.4(5) . . ?
C6 C7 H7A 109.1 . . ?
C6 C7 H7B 109.1 . . ?
C6 C7 C8 112.3(6) . . ?
H7A C7 H7B 107.9 . . ?
C8 C7 H7A 109.1 . . ?
C8 C7 H7B 109.1 . . ?
C7 C8 H8A 109.3 . . ?
C7 C8 H8B 109.3 . . ?
H8A C8 H8B 108.0 . . ?
C9 C8 C7 111.5(6) . . ?
C9 C8 H8A 109.3 . . ?
C9 C8 H8B 109.3 . . ?
C8 C9 H9A 109.4 . . ?
C8 C9 H9B 109.4 . . ?
C8 C9 C10 111.0(6) . . ?
H9A C9 H9B 108.0 . . ?
C10 C9 H9A 109.4 . . ?
C10 C9 H9B 109.4 . . ?
C9 C10 H10A 109.5 . . ?
C9 C10 H10B 109.5 . . ?
C9 C10 C11 110.7(6) . . ?
H10A C10 H10B 108.1 . . ?
C11 C10 H10A 109.5 . . ?
C11 C10 H10B 109.5 . . ?
C6 C11 C10 112.3(6) . . ?
C6 C11 H11A 109.1 . . ?
C6 C11 H11B 109.1 . . ?
C10 C11 H11A 109.1 . . ?
C10 C11 H11B 109.1 . . ?
H11A C11 H11B 107.9 . . ?
P1 C12 H12 106.4 . . ?
C13 C12 P1 112.0(4) . . ?
C13 C12 H12 106.4 . . ?
C13 C12 C17 110.0(5) . . ?
C17 C12 P1 115.2(5) . . ?
C17 C12 H12 106.4 . . ?
C12 C13 H13A 109.5 . . ?
C12 C13 H13B 109.5 . . ?
H13A C13 H13B 108.1 . . ?
C14 C13 C12 110.8(6) . . ?
C14 C13 H13A 109.5 . . ?
C14 C13 H13B 109.5 . . ?
C13 C14 H14A 109.2 . . ?
C13 C14 H14B 109.2 . . ?
H14A C14 H14B 107.9 . . ?
C15 C14 C13 111.9(6) . . ?
C15 C14 H14A 109.2 . . ?
C15 C14 H14B 109.2 . . ?
C14 C15 H15A 109.5 . . ?
C14 C15 H15B 109.5 . . ?
C14 C15 C16 110.9(6) . . ?
H15A C15 H15B 108.1 . . ?
C16 C15 H15A 109.5 . . ?
C16 C15 H15B 109.5 . . ?
C15 C16 H16A 109.5 . . ?
C15 C16 H16B 109.5 . . ?
C15 C16 C17 110.8(6) . . ?
H16A C16 H16B 108.1 . . ?
C17 C16 H16A 109.5 . . ?
C17 C16 H16B 109.5 . . ?
C12 C17 C16 109.8(6) . . ?
C12 C17 H17A 109.7 . . ?
C12 C17 H17B 109.7 . . ?
C16 C17 H17A 109.7 . . ?
C16 C17 H17B 109.7 . . ?
H17A C17 H17B 108.2 . . ?
F1 S1 F2 89.5(5) . . ?
F1 S1 F3 174.8(7) . . ?
F1 S1 F4 91.8(6) . . ?
F1 S1 F5 87.4(6) . . ?
F1 S1 C20 92.7(5) . . ?
F2 S1 F3 88.8(6) . . ?
F2 S1 F4 175.2(6) . . ?
F2 S1 C20 92.3(5) . . ?
F3 S1 C20 92.3(6) . . ?
F4 S1 F3 89.5(6) . . ?
F4 S1 C20 92.3(6) . . ?
F5 S1 F2 88.3(6) . . ?
F5 S1 F3 87.7(6) . . ?
F5 S1 F4 87.1(6) . . ?
F5 S1 C20 179.4(6) . . ?
F1A S1A F2A 90.5(15) . . ?
F1A S1A F3A 173.5(16) . . ?
F1A S1A F4A 86.0(17) . . ?
F1A S1A F5A 88.4(14) . . ?
F1A S1A C20 93.9(13) . . ?
F2A S1A F3A 93.0(17) . . ?
F2A S1A F4A 175.4(18) . . ?
F2A S1A C20 90.4(12) . . ?
F3A S1A C20 91.5(14) . . ?
F4A S1A F3A 90.2(17) . . ?
F4A S1A C20 92.9(14) . . ?
F5A S1A F2A 88.1(14) . . ?
F5A S1A F3A 86.2(15) . . ?
F5A S1A F4A 88.8(15) . . ?
F5A S1A C20 177.2(14) . . ?
F6 S2 F7 90.4(2) . . ?
F6 S2 F8 175.3(2) . . ?
F6 S2 F9 90.0(2) . . ?
F6 S2 F10 88.1(3) . . ?
F6 S2 C22 92.2(3) . . ?
F7 S2 F8 89.7(3) . . ?
F7 S2 F9 175.5(2) . . ?
F7 S2 C22 92.4(3) . . ?
F8 S2 F9 89.6(3) . . ?
F8 S2 C22 92.4(3) . . ?
F9 S2 C22 92.1(2) . . ?
F10 S2 F7 87.7(3) . . ?
F10 S2 F8 87.3(3) . . ?
F10 S2 F9 87.8(3) . . ?
F10 S2 C22 179.7(3) . . ?
F11 S3 F13 176.0(2) . . ?
F11 S3 F14 90.0(2) . . ?
F11 S3 C26 91.4(2) . . ?
F12 S3 F11 90.2(2) . . ?
F12 S3 F13 89.9(3) . . ?
F12 S3 F14 175.8(2) . . ?
F12 S3 C26 92.2(3) . . ?
F13 S3 C26 92.6(2) . . ?
F14 S3 F13 89.6(3) . . ?
F14 S3 C26 92.0(3) . . ?
F15 S3 F11 88.6(2) . . ?
F15 S3 F12 87.9(3) . . ?
F15 S3 F13 87.4(2) . . ?
F15 S3 F14 87.9(3) . . ?
F15 S3 C26 179.9(3) . . ?
F16 S4 F20 87.4(2) . . ?
F16 S4 C28 92.1(3) . . ?
F17 S4 F16 90.1(2) . . ?
F17 S4 F19 174.9(2) . . ?
F17 S4 F20 87.1(2) . . ?
F17 S4 C28 92.0(3) . . ?
F18 S4 F16 175.0(2) . . ?
F18 S4 F17 90.3(3) . . ?
F18 S4 F19 90.0(2) . . ?
F18 S4 F20 87.6(2) . . ?
F18 S4 C28 92.9(3) . . ?
F19 S4 F16 89.2(2) . . ?
F19 S4 F20 87.9(2) . . ?
F19 S4 C28 93.0(3) . . ?
F20 S4 C28 179.0(3) . . ?
C19 C18 B1 122.8(5) . . ?
C23 C18 C19 116.5(5) . . ?
C23 C18 B1 120.1(5) . . ?
C18 C19 H19 119.5 . . ?
C20 C19 C18 121.0(6) . . ?
C20 C19 H19 119.5 . . ?
C19 C20 S1 118.7(5) . . ?
C19 C20 S1A 119.0(8) . . ?
C21 C20 S1 119.0(5) . . ?
C21 C20 S1A 117.6(8) . . ?
C21 C20 C19 122.3(6) . . ?
C20 C21 H21 121.5 . . ?
C20 C21 C22 117.0(6) . . ?
C22 C21 H21 121.5 . . ?
C21 C22 S2 119.2(4) . . ?
C21 C22 C23 122.0(6) . . ?
C23 C22 S2 118.9(5) . . ?
C18 C23 H23 119.4 . . ?
C22 C23 C18 121.2(6) . . ?
C22 C23 H23 119.4 . . ?
C25 C24 B1 121.5(5) . . ?
C29 C24 C25 116.4(5) . . ?
C29 C24 B1 121.8(5) . . ?
C24 C25 H25 119.2 . . ?
C26 C25 C24 121.6(6) . . ?
C26 C25 H25 119.2 . . ?
C25 C26 S3 119.0(5) . . ?
C25 C26 C27 121.8(6) . . ?
C27 C26 S3 119.2(5) . . ?
C26 C27 H27 121.5 . . ?
C28 C27 C26 117.0(6) . . ?
C28 C27 H27 121.5 . . ?
C27 C28 S4 119.5(5) . . ?
C27 C28 C29 121.8(6) . . ?
C29 C28 S4 118.7(5) . . ?
C24 C29 H29 119.3 . . ?
C28 C29 C24 121.4(6) . . ?
C28 C29 H29 119.3 . . ?
C18 B1 C18 103.1(6) 2_655 . ?
C18 B1 C24 111.7(3) 2_655 . ?
C18 B1 C24 111.7(3) . 2_655 ?
C18 B1 C24 113.6(3) . . ?
C18 B1 C24 113.6(3) 2_655 2_655 ?
C24 B1 C24 103.6(6) . 2_655 ?

loop_
_geom_torsion_atom_site_label_1
_geom_torsion_atom_site_label_2
_geom_torsion_atom_site_label_3
_geom_torsion_atom_site_label_4
_geom_torsion
_geom_torsion_site_symmetry_1
_geom_torsion_site_symmetry_2
_geom_torsion_site_symmetry_3
_geom_torsion_site_symmetry_4
_geom_torsion_publ_flag
Rh1 P1 C5 C5 -30.1(7) . . . 2_656 ?
Rh1 P1 C6 C7 45.3(5) . . . . ?
Rh1 P1 C6 C11 -79.3(4) . . . . ?
Rh1 P1 C12 C13 -47.2(5) . . . . ?
Rh1 P1 C12 C17 -173.9(4) . . . . ?
Rh1 C1 C2 C3 89.2(4) . . . . ?
Rh1 C2 C3 C1 5.5(5) . . . 2_656 ?
Rh1 C2 C3 C4 106.8(4) . . . . ?
P1 C6 C7 C8 -176.5(5) . . . . ?
P1 C6 C11 C10 176.5(4) . . . . ?
P1 C12 C13 C14 173.5(5) . . . . ?
P1 C12 C17 C16 -174.5(5) . . . . ?
C1 C2 C3 C1 -66.6(6) . . . 2_656 ?
C1 C2 C3 C4 34.8(6) . . . . ?
C1 C3 C4 C3 52.2(4) 2_656 . . 2_656 ?
C2 C3 C4 C3 -52.8(4) . . . 2_656 ?
C3 C1 C2 Rh1 -89.7(5) 2_656 . . . ?
C3 C1 C2 C3 -0.5(7) 2_656 . . . ?
C5 P1 C6 C7 -77.0(5) . . . . ?
C5 P1 C6 C11 158.4(4) . . . . ?
C5 P1 C12 C13 72.0(5) . . . . ?
C5 P1 C12 C17 -54.7(6) . . . . ?
C6 P1 C5 C5 97.7(7) . . . 2_656 ?
C6 P1 C12 C13 -177.0(5) . . . . ?
C6 P1 C12 C17 56.3(6) . . . . ?
C6 C7 C8 C9 53.9(8) . . . . ?
C7 C6 C11 C10 52.6(7) . . . . ?
C7 C8 C9 C10 -56.4(9) . . . . ?
C8 C9 C10 C11 57.0(8) . . . . ?
C9 C10 C11 C6 -55.4(7) . . . . ?
C11 C6 C7 C8 -51.6(8) . . . . ?
C12 P1 C5 C5 -150.5(6) . . . 2_656 ?
C12 P1 C6 C7 171.0(4) . . . . ?
C12 P1 C6 C11 46.5(5) . . . . ?
C12 C13 C14 C15 56.4(8) . . . . ?
C13 C12 C17 C16 57.8(8) . . . . ?
C13 C14 C15 C16 -55.8(9) . . . . ?
C14 C15 C16 C17 56.6(9) . . . . ?
C15 C16 C17 C12 -57.6(8) . . . . ?
C17 C12 C13 C14 -57.1(8) . . . . ?
S1 C20 C21 C22 174.7(6) . . . . ?
S1A C20 C21 C22 -170.0(10) . . . . ?
S2 C22 C23 C18 178.8(5) . . . . ?
S3 C26 C27 C28 177.8(5) . . . . ?
S4 C28 C29 C24 179.3(5) . . . . ?
F1 S1 C20 C19 -44.0(7) . . . . ?
F1 S1 C20 C21 138.8(7) . . . . ?
F1A S1A C20 C19 -40.9(14) . . . . ?
F1A S1A C20 C21 127.2(13) . . . . ?
F2 S1 C20 C19 45.5(7) . . . . ?
F2 S1 C20 C21 -131.6(7) . . . . ?
F2A S1A C20 C19 49.7(14) . . . . ?
F2A S1A C20 C21 -142.2(12) . . . . ?
F3 S1 C20 C19 134.4(7) . . . . ?
F3 S1 C20 C21 -42.7(7) . . . . ?
F3A S1A C20 C19 142.7(14) . . . . ?
F3A S1A C20 C21 -49.2(15) . . . . ?
F4 S1 C20 C19 -135.9(7) . . . . ?
F4 S1 C20 C21 46.9(7) . . . . ?
F4A S1A C20 C19 -127.1(14) . . . . ?
F4A S1A C20 C21 41.0(15) . . . . ?
F6 S2 C22 C21 44.6(5) . . . . ?
F6 S2 C22 C23 -135.0(5) . . . . ?
F7 S2 C22 C21 -45.9(5) . . . . ?
F7 S2 C22 C23 134.6(5) . . . . ?
F8 S2 C22 C21 -135.7(5) . . . . ?
F8 S2 C22 C23 44.8(5) . . . . ?
F9 S2 C22 C21 134.7(5) . . . . ?
F9 S2 C22 C23 -44.9(5) . . . . ?
F11 S3 C26 C25 -43.7(5) . . . . ?
F11 S3 C26 C27 136.4(5) . . . . ?
F12 S3 C26 C25 46.6(5) . . . . ?
F12 S3 C26 C27 -133.3(5) . . . . ?
F13 S3 C26 C25 136.6(5) . . . . ?
F13 S3 C26 C27 -43.3(5) . . . . ?
F14 S3 C26 C25 -133.7(5) . . . . ?
F14 S3 C26 C27 46.3(5) . . . . ?
F16 S4 C28 C27 134.7(5) . . . . ?
F16 S4 C28 C29 -44.6(5) . . . . ?
F17 S4 C28 C27 -135.1(5) . . . . ?
F17 S4 C28 C29 45.5(5) . . . . ?
F18 S4 C28 C27 -44.7(6) . . . . ?
F18 S4 C28 C29 135.9(5) . . . . ?
F19 S4 C28 C27 45.4(5) . . . . ?
F19 S4 C28 C29 -133.9(5) . . . . ?
C18 C19 C20 S1 -174.8(6) . . . . ?
C18 C19 C20 S1A 169.8(10) . . . . ?
C18 C19 C20 C21 2.2(10) . . . . ?
C19 C18 C23 C22 0.6(9) . . . . ?
C19 C18 B1 C18 86.3(5) . . . 2_655 ?
C19 C18 B1 C24 -151.3(5) . . . 2_655 ?
C19 C18 B1 C24 -34.7(8) . . . . ?
C19 C20 C21 C22 -2.3(10) . . . . ?
C20 C21 C22 S2 -178.0(5) . . . . ?
C20 C21 C22 C23 1.6(9) . . . . ?
C21 C22 C23 C18 -0.8(9) . . . . ?
C23 C18 C19 C20 -1.3(9) . . . . ?
C23 C18 B1 C18 -84.8(5) . . . 2_655 ?
C23 C18 B1 C24 154.2(5) . . . . ?
C23 C18 B1 C24 37.5(7) . . . 2_655 ?
C24 C25 C26 S3 -179.2(4) . . . . ?
C24 C25 C26 C27 0.7(9) . . . . ?
C25 C24 C29 C28 -1.5(9) . . . . ?
C25 C24 B1 C18 37.9(7) . . . 2_655 ?
C25 C24 B1 C18 153.9(5) . . . . ?
C25 C24 B1 C24 -84.8(5) . . . 2_655 ?
C25 C26 C27 C28 -2.1(9) . . . . ?
C26 C27 C28 S4 -177.6(5) . . . . ?
C26 C27 C28 C29 1.8(9) . . . . ?
C27 C28 C29 C24 0.0(9) . . . . ?
C29 C24 C25 C26 1.1(8) . . . . ?
C29 C24 B1 C18 -33.2(7) . . . . ?
C29 C24 B1 C18 -149.3(5) . . . 2_655 ?
C29 C24 B1 C24 88.1(5) . . . 2_655 ?
B1 C18 C19 C20 -172.7(6) . . . . ?
B1 C18 C23 C22 172.3(5) . . . . ?
B1 C24 C25 C26 174.4(5) . . . . ?
B1 C24 C29 C28 -174.7(5) . . . . ?

_shelx_res_file                  
;
TITL asw21048_a.res in C2/c
    asw21048.res
    created by SHELXL-2018/3 at 16:33:40 on 06-May-2021
REM Old TITL asw21048 in C2/c
REM SHELXT solution in C2/c: R1 0.165, Rweak 0.040, Alpha 0.045
REM <I/s> 0.363 for 226 systematic absences, Orientation as input
REM Formula found by SHELXT: C58 F40 S10 Rh
CELL 1.54184 19.5793 18.3333 20.4528 90 92.46 90
ZERR 4 0.0009 0.0006 0.0007 0 0.004 0
LATT 7
SYMM -X,+Y,0.5-Z
SFAC C H B F P Rh S
UNIT 228 272 4 160 8 4 32
SIMU 0.01 0.02 2 S1 S1A F1 > F5A
SADI S2 F10 S3 F15 S4 F20 S1A F5A S1 F5
SADI S1 C20 S1A C20 S2 C22 S4 C28 S3 C26
SADI S2 F7 S2 F6 S2 F9 S2 F8 S3 F12 S3 F13 S3 F14 S3 F11 S4 F18 S4 F17 S4 =
 F16 S4 F19 S1 F3 S1 F4 S1 F1 S1 F2 S1A F3A S1A F4A S1A F1A S1A F2A

L.S. 50 0 0
PLAN  1
TEMP -163(2)
CONF
BOND
list 4
MORE -1
BOND $H
fmap 2 53
acta
OMIT 1 11 1
OMIT 4 0 10
REM <olex2.extras>
REM <HklSrc "%.\\asw21048.hkl">
REM </olex2.extras>

WGHT    0.080700   46.084602
FVAR       0.07335   0.71758
RH1   6    0.500000    0.809553    0.750000    10.50000    0.02719    0.01741 =
         0.01926    0.00000    0.00043    0.00000
P1    5    0.520373    0.717673    0.677591    11.00000    0.02370    0.02052 =
         0.01820   -0.00114   -0.00077   -0.00172
C1    1    0.441000    0.903248    0.785647    11.00000    0.03257    0.02198 =
         0.03987   -0.00283    0.01429    0.00133
AFIX  13
H1    2    0.396699    0.897443    0.807664    11.00000   -1.20000
AFIX   0
C2    1    0.502633    0.903320    0.819074    11.00000    0.05504    0.01912 =
         0.02214   -0.00756    0.00060   -0.00144
AFIX  13
H2    2    0.508024    0.897868    0.867670    11.00000   -1.20000
AFIX   0
C3    1    0.551850    0.949972    0.777543    11.00000    0.03217    0.02882 =
         0.04018   -0.00619   -0.00230    0.00295
AFIX  13
H3    2    0.594840    0.968417    0.799965    11.00000   -1.20000
AFIX   0
C4    1    0.500000    1.007448    0.750000    10.50000    0.05503    0.01897 =
         0.03676    0.00000    0.00578    0.00000
AFIX  23
H4A   2    0.481060    1.038314    0.784568    10.50000   -1.20000
H4B   2    0.518939    1.038316    0.715433    10.50000   -1.20000
AFIX   0
C5    1    0.495750    0.629089    0.713195    11.00000    0.02892    0.02467 =
         0.03420   -0.00136    0.00033   -0.00164
AFIX  23
H5A   2    0.447460    0.618469    0.700292    11.00000   -1.20000
H5B   2    0.524345    0.589944    0.695296    11.00000   -1.20000
AFIX   0
C6    1    0.609254    0.703979    0.652129    11.00000    0.03123    0.02505 =
         0.01776   -0.00307   -0.00547   -0.00040
AFIX  13
H6    2    0.612096    0.654062    0.632724    11.00000   -1.20000
AFIX   0
C7    1    0.659015    0.706875    0.711852    11.00000    0.02389    0.04045 =
         0.03348    0.01234    0.00140    0.00030
AFIX  23
H7A   2    0.648396    0.666597    0.742015    11.00000   -1.20000
H7B   2    0.652651    0.753443    0.735328    11.00000   -1.20000
AFIX   0
C8    1    0.734226    0.700519    0.692959    11.00000    0.02513    0.05214 =
         0.03890    0.01296   -0.00584   -0.00032
AFIX  23
H8A   2    0.764525    0.707131    0.732519    11.00000   -1.20000
H8B   2    0.742395    0.651123    0.675367    11.00000   -1.20000
AFIX   0
C9    1    0.751606    0.756558    0.642579    11.00000    0.02008    0.04191 =
         0.03734    0.00155    0.00086   -0.00178
AFIX  23
H9A   2    0.799416    0.749476    0.629992    11.00000   -1.20000
H9B   2    0.747834    0.805972    0.661610    11.00000   -1.20000
AFIX   0
C10   1    0.703804    0.750510    0.581899    11.00000    0.03207    0.03647 =
         0.02977    0.00261    0.00256   -0.00243
AFIX  23
H10A  2    0.710373    0.702614    0.560714    11.00000   -1.20000
H10B  2    0.715091    0.789066    0.550239    11.00000   -1.20000
AFIX   0
C11   1    0.628764    0.758455    0.600184    11.00000    0.02323    0.03144 =
         0.02816    0.00289   -0.00128   -0.00140
AFIX  23
H11A  2    0.621201    0.808520    0.616507    11.00000   -1.20000
H11B  2    0.598738    0.751314    0.560514    11.00000   -1.20000
AFIX   0
C12   1    0.467713    0.728024    0.601289    11.00000    0.01952    0.03265 =
         0.01978   -0.00237    0.00046   -0.00245
AFIX  13
H12   2    0.485396    0.772124    0.578738    11.00000   -1.20000
AFIX   0
C13   1    0.392823    0.743870    0.614559    11.00000    0.02723    0.03751 =
         0.02502   -0.00116    0.00106   -0.00024
AFIX  23
H13A  2    0.372531    0.701070    0.635961    11.00000   -1.20000
H13B  2    0.390216    0.785953    0.644680    11.00000   -1.20000
AFIX   0
C14   1    0.352232    0.760767    0.550859    11.00000    0.02626    0.05232 =
         0.03291    0.00719   -0.00305    0.00898
AFIX  23
H14A  2    0.303655    0.768660    0.560454    11.00000   -1.20000
H14B  2    0.369810    0.806358    0.531825    11.00000   -1.20000
AFIX   0
C15   1    0.357116    0.700079    0.501848    11.00000    0.02523    0.06172 =
         0.03336   -0.00899   -0.00928   -0.00049
AFIX  23
H15A  2    0.332512    0.714234    0.460485    11.00000   -1.20000
H15B  2    0.335020    0.655752    0.518762    11.00000   -1.20000
AFIX   0
C16   1    0.431698    0.683365    0.488472    11.00000    0.03009    0.06148 =
         0.02830   -0.01455   -0.00639    0.00386
AFIX  23
H16A  2    0.452625    0.726248    0.467772    11.00000   -1.20000
H16B  2    0.433765    0.641823    0.457695    11.00000   -1.20000
AFIX   0
C17   1    0.472321    0.664486    0.552481    11.00000    0.02660    0.03503 =
         0.03174   -0.00886   -0.00385   -0.00185
AFIX  23
H17A  2    0.453496    0.619625    0.571753    11.00000   -1.20000
H17B  2    0.520762    0.655324    0.543109    11.00000   -1.20000
AFIX   0

PART 1
S1    7    0.285385    0.572054    0.317499    21.00000    0.04239    0.05043 =
         0.02653    0.00198    0.00090   -0.02696
PART 2
S1A   7    0.300711    0.555697    0.320351   -21.00000    0.05540    0.05504 =
         0.02786   -0.00092    0.00126   -0.03745
PART 0
S2    7    0.377346    0.568419    0.066463    11.00000    0.03599    0.03317 =
         0.02916   -0.01106    0.00293   -0.01248
S3    7    0.591538    0.911011    0.448827    11.00000    0.03322    0.02870 =
         0.02618   -0.00778   -0.01010    0.00238
S4    7    0.317755    0.904460    0.373556    11.00000    0.02779    0.02864 =
         0.03365    0.00016    0.00098    0.01195
PART 1
F1    4    0.342708    0.567641    0.374119    21.00000    0.05882    0.05732 =
         0.02084    0.00561   -0.00523   -0.02433
PART 2
F1A   4    0.365617    0.548963    0.367740   -21.00000    0.04679    0.05889 =
         0.02962    0.01466    0.00272   -0.03169
PART 1
F2    4    0.269719    0.653234    0.338322    21.00000    0.05479    0.05180 =
         0.03742   -0.00709    0.01942   -0.00770
PART 2
F2A   4    0.282338    0.631486    0.351952   -21.00000    0.05338    0.06601 =
         0.02262    0.00426    0.01090   -0.03077
PART 1
F3    4    0.222809    0.576482    0.265545    21.00000    0.03639    0.07637 =
         0.03682    0.00813   -0.00171   -0.02405
PART 2
F3A   4    0.232182    0.553952    0.275591   -21.00000    0.04584    0.06091 =
         0.03857    0.00022    0.00299   -0.03399
PART 1
F4    4    0.295372    0.488742    0.299356    21.00000    0.06236    0.04405 =
         0.04658    0.00747    0.00265   -0.03323
PART 2
F4A   4    0.320627    0.477491    0.294451   -21.00000    0.04670    0.04687 =
         0.04701    0.00974    0.01325   -0.02759
PART 1
F5    4    0.233059    0.545482    0.369215    21.00000    0.05717    0.08019 =
         0.03604    0.00391    0.01269   -0.04182
PART 2
F5A   4    0.258054    0.517616    0.374220   -21.00000    0.05317    0.06159 =
         0.03531    0.00855    0.00909   -0.03930
PART 0
F6    4    0.296732    0.572228    0.064251    11.00000    0.03561    0.04793 =
         0.03139   -0.00889   -0.00574   -0.00838
F7    4    0.374806    0.486002    0.089444    11.00000    0.04128    0.02662 =
         0.05455   -0.01601    0.00788   -0.01009
F8    4    0.457822    0.562615    0.062644    11.00000    0.03558    0.04598 =
         0.05199   -0.02434    0.01860   -0.01277
F9    4    0.380260    0.648746    0.037690    11.00000    0.05870    0.04143 =
         0.02298    0.00032   -0.00104   -0.01487
F10   4    0.372317    0.539598   -0.006528    11.00000    0.06331    0.06579 =
         0.03501   -0.02299    0.01137   -0.02667
F11   4    0.623562    0.831987    0.458700    11.00000    0.03757    0.03907 =
         0.02832    0.00006   -0.00955    0.01426
F12   4    0.636647    0.923704    0.387805    11.00000    0.03312    0.04065 =
         0.03794   -0.00865    0.00104   -0.01367
F13   4    0.563507    0.992457    0.442342    11.00000    0.05300    0.02961 =
         0.04565   -0.01562   -0.01596    0.00088
F14   4    0.550305    0.900984    0.513735    11.00000    0.05056    0.05686 =
         0.02127   -0.01106   -0.00417    0.01218
F15   4    0.652433    0.942456    0.492972    11.00000    0.04704    0.05137 =
         0.04680   -0.02295   -0.02335    0.00415
F16   4    0.307166    0.913552    0.296498    11.00000    0.03573    0.04074 =
         0.03674   -0.00101   -0.01071    0.01646
F17   4    0.287909    0.824286    0.368555    11.00000    0.02550    0.03397 =
         0.06295    0.00397    0.00608    0.00291
F18   4    0.321908    0.898688    0.450516    11.00000    0.04353    0.05727 =
         0.03328    0.00271    0.00910    0.02144
F19   4    0.340874    0.987217    0.378346    11.00000    0.04447    0.02183 =
         0.04420   -0.00691   -0.00156    0.01420
F20   4    0.241098    0.931719    0.379167    11.00000    0.03170    0.05290 =
         0.06001   -0.00039    0.00801    0.02115
C18   1    0.437413    0.683652    0.229695    11.00000    0.01276    0.01736 =
         0.02626   -0.00178   -0.00491    0.00041
C19   1    0.393173    0.654482    0.275662    11.00000    0.02257    0.02479 =
         0.02238    0.00054   -0.00315   -0.00486
AFIX  43
H19   2    0.396079    0.671425    0.319589    11.00000   -1.20000
AFIX   0
C20   1    0.345681    0.601633    0.257726    11.00000    0.02805    0.02907 =
         0.02576    0.00278   -0.00193   -0.00740
C21   1    0.340518    0.573132    0.195525    11.00000    0.02183    0.02240 =
         0.02845   -0.00081   -0.00031   -0.00697
AFIX  43
H21   2    0.308765    0.535546    0.184213    11.00000   -1.20000
AFIX   0
C22   1    0.383608    0.601621    0.150173    11.00000    0.01958    0.02197 =
         0.02034   -0.00389   -0.00397    0.00024
C23   1    0.431316    0.655272    0.166543    11.00000    0.01836    0.01791 =
         0.03013    0.00089    0.00229   -0.00255
AFIX  43
H23   2    0.460366    0.672981    0.134069    11.00000   -1.20000
AFIX   0
C24   1    0.482862    0.794427    0.310288    11.00000    0.02111    0.01590 =
         0.01895    0.00286   -0.00126    0.00029
C25   1    0.534895    0.823800    0.351485    11.00000    0.02394    0.02067 =
         0.01800    0.00253   -0.00169   -0.00087
AFIX  43
H25   2    0.580643    0.807961    0.346924    11.00000   -1.20000
AFIX   0
C26   1    0.521401    0.874860    0.398238    11.00000    0.02460    0.02115 =
         0.02302   -0.00278   -0.00428    0.00180
C27   1    0.455189    0.899633    0.407684    11.00000    0.03378    0.02359 =
         0.02176    0.00127   -0.00433    0.00469
AFIX  43
H27   2    0.445866    0.933797    0.441067    11.00000   -1.20000
AFIX   0
C28   1    0.403954    0.872329    0.366435    11.00000    0.02334    0.02122 =
         0.02633    0.00352   -0.00222    0.00456
C29   1    0.416976    0.820928    0.318701    11.00000    0.02576    0.01757 =
         0.02560    0.00343   -0.00718    0.00090
AFIX  43
H29   2    0.380253    0.803411    0.291167    11.00000   -1.20000
AFIX   0
B1    3    0.500000    0.738955    0.250000    10.50000    0.01139    0.01287 =
         0.02010    0.00000    0.00334    0.00000
HKLF 4


REM  asw21048_a.res in C2/c
REM wR2 = 0.1834, GooF = S = 1.025, Restrained GooF = 1.001 for all data
REM R1 = 0.0660 for 4790 Fo > 4sig(Fo) and 0.1024 for all 6921 data
REM 548 parameters refined using 402 restraints

END

WGHT      0.0814     41.0789

REM Highest difference peak  1.361,  deepest hole -1.137,  1-sigma level  0.144
Q1    1   0.4351  0.8064  0.7834  11.00000  0.05    1.36
;
_shelx_res_checksum              95927
_olex2_date_sample_data_collection 2021-04-12
_olex2_submission_special_instructions 'No special instructions were received'
_oxdiff_exptl_absorpt_empirical_details 
;
Empirical correction (ABSPACK) includes:
- Absorption correction using spherical harmonics
- Frame scaling
- Detector area scaling
;
_oxdiff_exptl_absorpt_empirical_full_max 2.289
_oxdiff_exptl_absorpt_empirical_full_min 0.694
####################################################################### 
# 
# This file contains crystal structure data downloaded from the 
# Cambridge Structural Database (CSD) hosted by the Cambridge 
# Crystallographic Data Centre (CCDC).
# 
# Full information about CCDC data access policies and citation 
# guidelines are available at http://www.ccdc.cam.ac.uk/access/V1 
# 
# Audit and citation data items may have been added by the CCDC. 
# Please retain this information to preserve the provenance of 
# this file and to allow appropriate attribution of the data. 
# 
#######################################################################

data_20133
_database_code_depnum_ccdc_archive 'CCDC 2126937'
loop_
_audit_author_name
_audit_author_address
'Laurence R. Doyle'
;University of York
United Kingdom
;
_audit_update_record             
;
2021-12-07 deposited with the CCDC.	2022-02-03 downloaded from the CCDC.
;
_audit_creation_date             2021-12-03
_audit_creation_method           
;
Olex2 1.5
(compiled 2021.10.07 svn.r9718050b for OlexSys, GUI svn.r6410)
;
_shelx_SHELXL_version_number     2018/3
_chemical_name_common            ?
_chemical_name_systematic        ?
_chemical_formula_moiety         'C33 H60 P2 Rh, C24 H12 B F40 S8'
_chemical_formula_sum            'C57 H72 B F40 P2 Rh S8'
_chemical_formula_weight         1949.28
_chemical_melting_point          ?
_chemical_oxdiff_formula         C57H72BF40P2RhS8
_chemical_oxdiff_usercomment     LD48H
loop_
_atom_type_symbol
_atom_type_description
_atom_type_scat_dispersion_real
_atom_type_scat_dispersion_imag
_atom_type_scat_source
C C 0.0181 0.0091 'International Tables Vol C Tables 4.2.6.8 and 6.1.1.4'
H H 0.0000 0.0000 'International Tables Vol C Tables 4.2.6.8 and 6.1.1.4'
B B 0.0090 0.0039 'International Tables Vol C Tables 4.2.6.8 and 6.1.1.4'
F F 0.0727 0.0534 'International Tables Vol C Tables 4.2.6.8 and 6.1.1.4'
P P 0.2955 0.4335 'International Tables Vol C Tables 4.2.6.8 and 6.1.1.4'
S S 0.3331 0.5567 'International Tables Vol C Tables 4.2.6.8 and 6.1.1.4'
Rh Rh 0.0927 3.6045 'International Tables Vol C Tables 4.2.6.8 and 6.1.1.4'

_shelx_space_group_comment       
;
The symmetry employed for this shelxl refinement is uniquely defined
by the following loop, which should always be used as a source of
symmetry information in preference to the above space-group names.
They are only intended as comments.
;
_space_group_crystal_system      monoclinic
_space_group_IT_number           14
_space_group_name_H-M_alt        'P 1 21/n 1'
_space_group_name_Hall           '-P 2yn'
loop_
_space_group_symop_operation_xyz
'x, y, z'
'-x+1/2, y+1/2, -z+1/2'
'-x, -y, -z'
'x-1/2, -y-1/2, z-1/2'

_cell_length_a                   19.4479(9)
_cell_length_b                   19.0194(10)
_cell_length_c                   20.1725(7)
_cell_angle_alpha                90
_cell_angle_beta                 91.572(4)
_cell_angle_gamma                90
_cell_volume                     7458.7(6)
_cell_formula_units_Z            4
_cell_measurement_reflns_used    3934
_cell_measurement_temperature    110(2)
_cell_measurement_theta_max      70.5910
_cell_measurement_theta_min      6.4750
_shelx_estimated_absorpt_T_max   0.571
_shelx_estimated_absorpt_T_min   0.528
_exptl_absorpt_coefficient_mu    5.628
_exptl_absorpt_correction_T_max  1.000
_exptl_absorpt_correction_T_min  0.743
_exptl_absorpt_correction_type   gaussian
_exptl_absorpt_process_details   
;
CrysAlisPro 1.171.39.46 (Rigaku Oxford Diffraction, 2018)
Numerical absorption correction based on gaussian integration over
			a multifaceted crystal model
Empirical absorption correction using spherical harmonics,
 implemented in SCALE3 ABSPACK scaling algorithm.
;
_exptl_absorpt_special_details   ?
_exptl_crystal_colour            orange
_exptl_crystal_colour_primary    orange
_exptl_crystal_density_diffrn    1.736
_exptl_crystal_density_meas      ?
_exptl_crystal_density_method    ?
_exptl_crystal_description       block
_exptl_crystal_F_000             3928
loop_
_exptl_crystal_face_index_h
_exptl_crystal_face_index_k
_exptl_crystal_face_index_l
_exptl_crystal_face_perp_dist
0 1 -13 0.0610
-4 5 11 0.0660
-4 -2 12 0.0586
7 5 9 0.0592
10 7 1 0.0575
1 -3 12 0.0612
-6 10 -4 0.0513
-8 -5 10 0.0697
8 5 -9 0.0674
1 0 -13 0.0590
-10 -7 0 0.0623
1 -4 12 0.0643
-7 9 5 0.0609
-7 10 -4 0.0525
7 -10 0 0.0524

_exptl_crystal_size_max          0.13
_exptl_crystal_size_mid          0.123
_exptl_crystal_size_min          0.112
loop_
_exptl_oxdiff_crystal_face_indexfrac_h
_exptl_oxdiff_crystal_face_indexfrac_k
_exptl_oxdiff_crystal_face_indexfrac_l
_exptl_oxdiff_crystal_face_x
_exptl_oxdiff_crystal_face_y
_exptl_oxdiff_crystal_face_z
-0.0035 1.0011 -12.9954 0.0502 0.1033 0.9901
-3.9968 5.0014 10.9976 0.0889 0.4669 -0.8549
-3.9948 -1.9993 11.9948 0.2804 -0.0665 -0.9315
6.9981 4.9965 8.9997 -0.7140 0.1670 -0.6545
9.9944 6.9960 1.0035 -0.9445 0.2528 -0.0321
1.0033 -3.0017 11.9952 -0.0618 -0.2806 -0.9097
-6.0009 10.0040 -3.9960 0.1865 0.9332 0.2789
-7.9929 -4.9976 9.9939 0.6735 -0.1794 -0.7968
7.9932 4.9976 -8.9942 -0.6795 0.1773 0.7207
0.9963 0.0006 -12.9956 0.0044 -0.0003 0.9944
-9.9941 -6.9961 -0.0038 0.9384 -0.2549 -0.0441
1.0035 -4.0018 11.9948 -0.0336 -0.3565 -0.9097
-6.9980 9.0036 5.0005 0.2345 0.8660 -0.4109
-7.0005 10.0044 -3.9962 0.2605 0.9608 0.2745
6.9995 -10.0041 -0.0025 -0.2364 -0.9524 0.0301

_exptl_transmission_factor_max   ?
_exptl_transmission_factor_min   ?
_diffrn_reflns_av_R_equivalents  0.0599
_diffrn_reflns_av_unetI/netI     0.0851
_diffrn_reflns_Laue_measured_fraction_full 0.989
_diffrn_reflns_Laue_measured_fraction_max 0.968
_diffrn_reflns_limit_h_max       23
_diffrn_reflns_limit_h_min       -22
_diffrn_reflns_limit_k_max       23
_diffrn_reflns_limit_k_min       -22
_diffrn_reflns_limit_l_max       15
_diffrn_reflns_limit_l_min       -24
_diffrn_reflns_number            26754
_diffrn_reflns_point_group_measured_fraction_full 0.989
_diffrn_reflns_point_group_measured_fraction_max 0.968
_diffrn_reflns_theta_full        67.684
_diffrn_reflns_theta_max         70.928
_diffrn_reflns_theta_min         3.886
_diffrn_ambient_environment      N~2~
_diffrn_ambient_temperature      110(2)
_diffrn_detector                 'CCD plate'
_diffrn_detector_area_resol_mean 16.1450
_diffrn_detector_type            Eos
_diffrn_measured_fraction_theta_full 0.989
_diffrn_measured_fraction_theta_max 0.968
_diffrn_measurement_details      
;
List of Runs (angles in degrees, time in seconds):

  # Type    Start    End  Width  t~exp~   \w     \q     \k     \f   Frames
#--------------------------------------------------------------------------
  1  \w    -29.00  42.00   1.00   10.00    --    0.00  77.00 -90.00   71
  2  \w     44.00 126.00   1.00   20.00    --   54.00  38.00   0.00   82
  3  \w     27.00 108.00   1.00   20.00    --   54.00-125.00  90.00   81
  4  \w     46.00 100.00   1.00   20.00    --   54.00  57.00 -60.00   54
  5  \w     -9.00  73.00   1.00   20.00    --   54.00 -57.00 120.00   82
  6  \w     36.00 109.00   1.00   47.50    --  108.00-111.00-120.00   73
  7  \w     43.00 129.00   1.00   47.50    --  108.00 -38.00-120.00   86
  8  \w     38.00 109.00   1.00   47.50    --  108.00-111.00  60.00   71
  9  \w    105.00 174.00   1.00   47.50    --  108.00  77.00   0.00   69
 10  \w    116.00 178.00   1.00   47.50    --  108.00 111.00 -90.00   62
 11  \w     72.00 129.00   1.00   47.50    --  108.00 -63.00   0.00   57
 12  \w     46.00 119.00   1.00   47.50    --  108.00   0.00 -30.00   73
;
_diffrn_measurement_device       'four-circle diffractometer'
_diffrn_measurement_device_type  'SuperNova, Dual, Cu at home/near, Eos'
_diffrn_measurement_method       '\w scans'
_diffrn_orient_matrix_type       
'CrysAlisPro convention (1999,Acta A55,543-557)'
_diffrn_orient_matrix_UB_11      -0.0741325000
_diffrn_orient_matrix_UB_12      -0.0282353000
_diffrn_orient_matrix_UB_13      -0.0060204000
_diffrn_orient_matrix_UB_21      -0.0276156000
_diffrn_orient_matrix_UB_22      0.0758795000
_diffrn_orient_matrix_UB_23      -0.0020937000
_diffrn_orient_matrix_UB_31      0.0043861000
_diffrn_orient_matrix_UB_32      0.0000798000
_diffrn_orient_matrix_UB_33      -0.0761820000
_diffrn_radiation_monochromator  mirror
_diffrn_radiation_probe          x-ray
_diffrn_radiation_type           'Cu K\a'
_diffrn_radiation_wavelength     1.54184
_diffrn_source                   'micro-focus sealed X-ray tube'
_diffrn_source_type              'SuperNova (Cu) X-ray Source'
_reflns_Friedel_coverage         0.000
_reflns_Friedel_fraction_full    .
_reflns_Friedel_fraction_max     .
_reflns_number_gt                8569
_reflns_number_total             13926
_reflns_special_details          
;
 Reflections were merged by SHELXL according to the crystal
 class for the calculation of statistics and refinement.
 
 _reflns_Friedel_fraction is defined as the number of unique
 Friedel pairs measured divided by the number that would be
 possible theoretically, ignoring centric projections and
 systematic absences.
;
_reflns_threshold_expression     'I > 2\s(I)'
_computing_cell_refinement       'CrysAlisPro 1.171.39.46 (Rigaku OD, 2018)'
_computing_data_collection       'CrysAlisPro 1.171.39.46 (Rigaku OD, 2018)'
_computing_data_reduction        'CrysAlisPro 1.171.39.46 (Rigaku OD, 2018)'
_computing_molecular_graphics    'Olex2 1.5 (Dolomanov et al., 2009)'
_computing_publication_material  'Olex2 1.5 (Dolomanov et al., 2009)'
_computing_structure_refinement  'SHELXL 2018/3 (Sheldrick, 2015)'
_computing_structure_solution    'SHELXT 2018/2 (Sheldrick, 2018)'
_refine_diff_density_max         1.681
_refine_diff_density_min         -0.649
_refine_diff_density_rms         0.183
_refine_ls_extinction_coef       .
_refine_ls_extinction_method     none
_refine_ls_goodness_of_fit_ref   1.070
_refine_ls_hydrogen_treatment    constr
_refine_ls_matrix_type           full
_refine_ls_number_parameters     982
_refine_ls_number_reflns         13926
_refine_ls_number_restraints     0
_refine_ls_R_factor_all          0.1385
_refine_ls_R_factor_gt           0.0865
_refine_ls_restrained_S_all      1.070
_refine_ls_shift/su_max          0.001
_refine_ls_shift/su_mean         0.000
_refine_ls_structure_factor_coef Fsqd
_refine_ls_weighting_details     
'w=1/[\s^2^(Fo^2^)+(0.0936P)^2^+61.3202P] where P=(Fo^2^+2Fc^2^)/3'
_refine_ls_weighting_scheme      calc
_refine_ls_wR_factor_gt          0.2273
_refine_ls_wR_factor_ref         0.2587
_refine_special_details          ?
_olex2_refinement_description    
;
1. Fixed Uiso
 At 1.2 times of:
  All C(H) groups, All C(H,H) groups
2.a Ternary CH refined with riding coordinates:
 C10(H10), C16(H16), C22(H22), C28(H28), C3(H3), C6(H6)
2.b Secondary CH2 refined with riding coordinates:
 C8(H8A,H8B), C9(H9A,H9B), C11(H11A,H11B), C12(H12A,H12B), C13(H13A,H13B),
 C14(H14A,H14B), C15(H15A,H15B), C17(H17A,H17B), C18(H18A,H18B), C19(H19A,H19B),
  C20(H20A,H20B), C21(H21A,H21B), C23(H23A,H23B), C24(H24A,H24B), C25(H25A,
 H25B), C26(H26A,H26B), C27(H27A,H27B), C29(H29A,H29B), C30(H30A,H30B),
 C31(H31A,H31B), C32(H32A,H32B), C33(H33A,H33B), C1(H1A,H1B), C2(H2A,H2B),
 C4(H4A,H4B), C5(H5A,H5B), C7(H7A,H7B)
2.c Aromatic/amide H refined with riding coordinates:
 C35(H35), C37(H37), C39(H39), C41(H41), C43(H43), C45(H45), C47(H47),
 C49(H49), C51(H51), C53(H53), C55(H55), C57(H57)
;
_atom_sites_solution_hydrogens   geom
_atom_sites_solution_primary     direct
_atom_sites_solution_secondary   difmap
loop_
_atom_site_label
_atom_site_type_symbol
_atom_site_fract_x
_atom_site_fract_y
_atom_site_fract_z
_atom_site_U_iso_or_equiv
_atom_site_adp_type
_atom_site_occupancy
_atom_site_site_symmetry_order
_atom_site_calc_flag
_atom_site_refinement_flags_posn
_atom_site_refinement_flags_adp
_atom_site_refinement_flags_occupancy
_atom_site_disorder_assembly
_atom_site_disorder_group
Rh1 Rh 0.50696(4) 0.78956(4) 0.75364(3) 0.0326(2) Uani 1 1 d . . . . .
P1 P 0.48252(11) 0.70245(13) 0.81951(10) 0.0298(5) Uani 1 1 d . . . . .
P2 P 0.51622(11) 0.70873(13) 0.67672(10) 0.0291(5) Uani 1 1 d . . . . .
C8 C 0.4999(5) 0.6177(5) 0.7793(5) 0.036(2) Uani 1 1 d . . . . .
H8A H 0.548208 0.603949 0.789023 0.044 Uiso 1 1 calc R U . . .
H8B H 0.469747 0.581197 0.797945 0.044 Uiso 1 1 calc R U . . .
C9 C 0.4876(5) 0.6212(5) 0.7037(4) 0.036(2) Uani 1 1 d . . . . .
H9A H 0.438145 0.614551 0.692400 0.044 Uiso 1 1 calc R U . . .
H9B H 0.514085 0.583988 0.681587 0.044 Uiso 1 1 calc R U . . .
C10 C 0.5363(4) 0.7083(6) 0.8954(4) 0.035(2) Uani 1 1 d . . . . .
H10 H 0.522990 0.752950 0.917926 0.041 Uiso 1 1 calc R U . . .
C11 C 0.6136(5) 0.7155(6) 0.8800(5) 0.042(2) Uani 1 1 d . . . . .
H11A H 0.630529 0.670959 0.861013 0.051 Uiso 1 1 calc R U . . .
H11B H 0.619869 0.753309 0.847003 0.051 Uiso 1 1 calc R U . . .
C12 C 0.6547(5) 0.7328(7) 0.9439(5) 0.048(3) Uani 1 1 d . . . . .
H12A H 0.704234 0.735802 0.934182 0.058 Uiso 1 1 calc R U . . .
H12B H 0.639996 0.779136 0.960912 0.058 Uiso 1 1 calc R U . . .
C13 C 0.6439(5) 0.6776(7) 0.9958(5) 0.053(3) Uani 1 1 d . . . . .
H13A H 0.668642 0.691561 1.037303 0.064 Uiso 1 1 calc R U . . .
H13B H 0.663654 0.632590 0.980752 0.064 Uiso 1 1 calc R U . . .
C14 C 0.5677(5) 0.6671(7) 1.0098(5) 0.054(3) Uani 1 1 d . . . . .
H14A H 0.549072 0.710554 1.029501 0.064 Uiso 1 1 calc R U . . .
H14B H 0.562768 0.628552 1.042336 0.064 Uiso 1 1 calc R U . . .
C15 C 0.5266(5) 0.6492(7) 0.9461(5) 0.047(3) Uani 1 1 d . . . . .
H15A H 0.477196 0.644276 0.955893 0.056 Uiso 1 1 calc R U . . .
H15B H 0.542834 0.604052 0.927788 0.056 Uiso 1 1 calc R U . . .
C16 C 0.3922(4) 0.6986(5) 0.8477(4) 0.031(2) Uani 1 1 d . . . . .
H16 H 0.385814 0.652119 0.869971 0.037 Uiso 1 1 calc R U . . .
C17 C 0.3771(5) 0.7554(6) 0.8980(5) 0.041(2) Uani 1 1 d . . . . .
H17A H 0.386865 0.802092 0.878591 0.050 Uiso 1 1 calc R U . . .
H17B H 0.407644 0.749204 0.937637 0.050 Uiso 1 1 calc R U . . .
C18 C 0.3018(5) 0.7525(7) 0.9185(5) 0.047(3) Uani 1 1 d . . . . .
H18A H 0.293398 0.707589 0.941698 0.056 Uiso 1 1 calc R U . . .
H18B H 0.292852 0.791355 0.949714 0.056 Uiso 1 1 calc R U . . .
C19 C 0.2530(5) 0.7584(6) 0.8592(5) 0.045(3) Uani 1 1 d . . . . .
H19A H 0.204953 0.754951 0.873838 0.054 Uiso 1 1 calc R U . . .
H19B H 0.258867 0.804727 0.837639 0.054 Uiso 1 1 calc R U . . .
C20 C 0.2669(5) 0.7009(7) 0.8104(5) 0.053(3) Uani 1 1 d . . . . .
H20A H 0.236027 0.706705 0.770977 0.064 Uiso 1 1 calc R U . . .
H20B H 0.256629 0.654911 0.830857 0.064 Uiso 1 1 calc R U . . .
C21 C 0.3422(5) 0.7015(6) 0.7886(4) 0.039(2) Uani 1 1 d . . . . .
H21A H 0.350157 0.660640 0.759403 0.047 Uiso 1 1 calc R U . . .
H21B H 0.350695 0.744760 0.762803 0.047 Uiso 1 1 calc R U . . .
C22 C 0.6049(4) 0.6974(5) 0.6481(4) 0.034(2) Uani 1 1 d . . . . .
H22 H 0.602081 0.672177 0.604622 0.041 Uiso 1 1 calc R U . . .
C23 C 0.6523(5) 0.6545(6) 0.6947(5) 0.047(3) Uani 1 1 d . . . . .
H23A H 0.655542 0.677602 0.738669 0.057 Uiso 1 1 calc R U . . .
H23B H 0.632906 0.606928 0.700647 0.057 Uiso 1 1 calc R U . . .
C24 C 0.7241(5) 0.6488(6) 0.6660(6) 0.052(3) Uani 1 1 d . . . . .
H24A H 0.754664 0.622774 0.697500 0.062 Uiso 1 1 calc R U . . .
H24B H 0.721272 0.621704 0.624064 0.062 Uiso 1 1 calc R U . . .
C25 C 0.7551(5) 0.7209(6) 0.6526(6) 0.049(3) Uani 1 1 d . . . . .
H25A H 0.762227 0.746161 0.695169 0.059 Uiso 1 1 calc R U . . .
H25B H 0.800532 0.714895 0.632395 0.059 Uiso 1 1 calc R U . . .
C26 C 0.7090(5) 0.7646(7) 0.6066(7) 0.060(3) Uani 1 1 d . . . . .
H26A H 0.705890 0.742355 0.562282 0.072 Uiso 1 1 calc R U . . .
H26B H 0.728857 0.812194 0.601551 0.072 Uiso 1 1 calc R U . . .
C27 C 0.6363(5) 0.7705(6) 0.6354(6) 0.050(3) Uani 1 1 d . . . . .
H27A H 0.639058 0.797062 0.677619 0.060 Uiso 1 1 calc R U . . .
H27B H 0.605927 0.796824 0.604057 0.060 Uiso 1 1 calc R U . . .
C28 C 0.4662(4) 0.7294(5) 0.6002(4) 0.032(2) Uani 1 1 d . . . . .
H28 H 0.487817 0.772150 0.580731 0.039 Uiso 1 1 calc R U . . .
C29 C 0.4677(5) 0.6716(6) 0.5463(4) 0.044(3) Uani 1 1 d . . . . .
H29A H 0.515921 0.659324 0.536882 0.053 Uiso 1 1 calc R U . . .
H29B H 0.444342 0.628852 0.562186 0.053 Uiso 1 1 calc R U . . .
C30 C 0.4309(5) 0.6986(6) 0.4823(5) 0.044(3) Uani 1 1 d . . . . .
H30A H 0.456791 0.739048 0.464678 0.052 Uiso 1 1 calc R U . . .
H30B H 0.430718 0.660938 0.448402 0.052 Uiso 1 1 calc R U . . .
C31 C 0.3572(5) 0.7212(6) 0.4945(5) 0.043(2) Uani 1 1 d . . . . .
H31A H 0.329547 0.679574 0.506457 0.052 Uiso 1 1 calc R U . . .
H31B H 0.336697 0.741615 0.453324 0.052 Uiso 1 1 calc R U . . .
C32 C 0.3551(5) 0.7758(6) 0.5506(5) 0.044(3) Uani 1 1 d . . . . .
H32A H 0.377997 0.819469 0.536213 0.052 Uiso 1 1 calc R U . . .
H32B H 0.306656 0.787208 0.559783 0.052 Uiso 1 1 calc R U . . .
C33 C 0.3907(4) 0.7490(6) 0.6139(4) 0.038(2) Uani 1 1 d . . . . .
H33A H 0.366050 0.707176 0.630283 0.045 Uiso 1 1 calc R U . . .
H33B H 0.389491 0.785820 0.648518 0.045 Uiso 1 1 calc R U . . .
S1 S 0.62416(12) 0.43089(14) 0.92766(11) 0.0376(6) Uani 1 1 d . . . . .
S2 S 0.72706(13) 0.40115(16) 0.67778(12) 0.0462(7) Uani 1 1 d . . . . .
S3 S 0.30783(16) 0.45319(18) 0.82494(13) 0.0554(8) Uani 1 1 d . . . . .
S4 S 0.37825(13) 0.43139(13) 0.56403(11) 0.0377(5) Uani 1 1 d . . . . .
S5 S 0.58021(12) 0.09777(14) 0.95387(11) 0.0389(6) Uani 1 1 d . . . . .
S6 S 0.30525(12) 0.11489(14) 0.88271(12) 0.0393(6) Uani 1 1 d . . . . .
S7 S 0.67470(12) 0.08653(14) 0.63603(12) 0.0392(6) Uani 1 1 d . . . . .
S8 S 0.40790(13) 0.10559(14) 0.53913(11) 0.0393(6) Uani 1 1 d . . . . .
F1 F 0.6186(3) 0.3564(3) 0.9631(3) 0.0480(15) Uani 1 1 d . . . . .
F2 F 0.5433(3) 0.4390(3) 0.9289(3) 0.0449(14) Uani 1 1 d . . . . .
F3 F 0.6300(3) 0.5075(3) 0.8979(3) 0.0444(14) Uani 1 1 d . . . . .
F4 F 0.7053(3) 0.4253(3) 0.9324(3) 0.0465(15) Uani 1 1 d . . . . .
F5 F 0.6270(3) 0.4649(4) 0.9989(3) 0.0565(18) Uani 1 1 d . . . . .
F6 F 0.7880(3) 0.3934(4) 0.7311(3) 0.0581(18) Uani 1 1 d . . . . .
F7 F 0.7229(4) 0.4821(3) 0.6942(3) 0.0586(18) Uani 1 1 d . . . . .
F8 F 0.6704(3) 0.4118(4) 0.6209(3) 0.0617(19) Uani 1 1 d . . . . .
F9 F 0.7354(3) 0.3215(4) 0.6571(3) 0.0582(18) Uani 1 1 d . . . . .
F10 F 0.7833(4) 0.4201(4) 0.6252(3) 0.069(2) Uani 1 1 d . . . . .
F11 F 0.3716(4) 0.4531(5) 0.8738(3) 0.084(3) Uani 1 1 d . . . . .
F12 F 0.3285(4) 0.5294(4) 0.7982(4) 0.074(2) Uani 1 1 d . . . . .
F13 F 0.2404(3) 0.4561(5) 0.7797(3) 0.076(2) Uani 1 1 d . . . . .
F14 F 0.2831(4) 0.3802(5) 0.8535(4) 0.080(2) Uani 1 1 d . . . . .
F15 F 0.2662(5) 0.4908(5) 0.8803(3) 0.098(3) Uani 1 1 d . . . . .
F16 F 0.4593(3) 0.4308(3) 0.5568(3) 0.0430(14) Uani 1 1 d . . . . .
F17 F 0.3823(3) 0.5117(3) 0.5866(3) 0.0482(15) Uani 1 1 d . . . . .
F18 F 0.2973(3) 0.4342(3) 0.5654(3) 0.0468(14) Uani 1 1 d . . . . .
F19 F 0.3749(3) 0.3535(3) 0.5360(3) 0.0475(15) Uani 1 1 d . . . . .
F20 F 0.3720(3) 0.4580(4) 0.4898(3) 0.0556(17) Uani 1 1 d . . . . .
F21 F 0.6162(3) 0.1723(3) 0.9616(3) 0.0435(14) Uani 1 1 d . . . . .
F22 F 0.6257(3) 0.0818(3) 0.8917(3) 0.0445(14) Uani 1 1 d . . . . .
F23 F 0.5491(3) 0.0204(3) 0.9493(3) 0.0511(16) Uani 1 1 d . . . . .
F24 F 0.5392(3) 0.1110(3) 1.0200(3) 0.0489(15) Uani 1 1 d . . . . .
F25 F 0.6403(3) 0.0662(4) 0.9989(3) 0.0620(19) Uani 1 1 d . . . . .
F26 F 0.3097(3) 0.1276(4) 0.9602(3) 0.0564(17) Uani 1 1 d . . . . .
F27 F 0.3266(3) 0.0357(3) 0.8940(3) 0.0458(14) Uani 1 1 d . . . . .
F28 F 0.2952(3) 0.0994(3) 0.8058(3) 0.0439(14) Uani 1 1 d . . . . .
F29 F 0.2777(3) 0.1923(3) 0.8710(3) 0.0535(16) Uani 1 1 d . . . . .
F30 F 0.2279(3) 0.0913(4) 0.8906(3) 0.0556(17) Uani 1 1 d . . . . .
F31 F 0.6737(3) 0.0702(3) 0.7132(3) 0.0442(14) Uani 1 1 d . . . . .
F32 F 0.7105(3) 0.1597(3) 0.6500(3) 0.0526(16) Uani 1 1 d . . . . .
F33 F 0.6808(3) 0.0995(4) 0.5586(3) 0.0566(17) Uani 1 1 d . . . . .
F34 F 0.6453(3) 0.0103(3) 0.6227(3) 0.0509(16) Uani 1 1 d . . . . .
F35 F 0.7485(3) 0.0523(4) 0.6356(3) 0.0582(17) Uani 1 1 d . . . . .
F36 F 0.4283(3) 0.0252(3) 0.5467(3) 0.0453(14) Uani 1 1 d . . . . .
F37 F 0.4578(3) 0.1108(3) 0.4777(3) 0.0491(15) Uani 1 1 d . . . . .
F38 F 0.3835(3) 0.1843(3) 0.5271(3) 0.0515(16) Uani 1 1 d . . . . .
F39 F 0.3547(3) 0.0976(4) 0.5959(3) 0.0541(17) Uani 1 1 d . . . . .
F40 F 0.3488(3) 0.0823(4) 0.4882(3) 0.0633(19) Uani 1 1 d . . . . .
C34 C 0.5631(4) 0.3122(4) 0.7685(4) 0.0218(16) Uani 1 1 d . . . . .
C35 C 0.5691(4) 0.3429(4) 0.8310(4) 0.0250(17) Uani 1 1 d . . . . .
H35 H 0.537461 0.330534 0.864047 0.030 Uiso 1 1 calc R U . . .
C36 C 0.6196(4) 0.3905(5) 0.8455(4) 0.0280(18) Uani 1 1 d . . . . .
C37 C 0.6682(4) 0.4092(5) 0.8003(4) 0.0287(18) Uani 1 1 d . . . . .
H37 H 0.703883 0.441462 0.811591 0.034 Uiso 1 1 calc R U . . .
C38 C 0.6632(4) 0.3800(5) 0.7392(4) 0.0286(19) Uani 1 1 d . . . . .
C39 C 0.6114(4) 0.3319(5) 0.7220(4) 0.0274(18) Uani 1 1 d . . . . .
H39 H 0.609052 0.312564 0.678578 0.033 Uiso 1 1 calc R U . . .
C40 C 0.4361(4) 0.3193(5) 0.7288(4) 0.0273(18) Uani 1 1 d . . . . .
C41 C 0.3974(4) 0.3519(5) 0.7776(4) 0.031(2) Uani 1 1 d . . . . .
H41 H 0.400333 0.335902 0.822176 0.038 Uiso 1 1 calc R U . . .
C42 C 0.3544(5) 0.4085(5) 0.7600(5) 0.036(2) Uani 1 1 d . . . . .
C43 C 0.3464(4) 0.4335(5) 0.6963(4) 0.033(2) Uani 1 1 d . . . . .
H43 H 0.315805 0.470944 0.685376 0.039 Uiso 1 1 calc R U . . .
C44 C 0.3857(4) 0.4009(5) 0.6487(4) 0.0295(19) Uani 1 1 d . . . . .
C45 C 0.4297(4) 0.3452(4) 0.6645(4) 0.0236(17) Uani 1 1 d . . . . .
H45 H 0.455981 0.324475 0.630610 0.028 Uiso 1 1 calc R U . . .
C46 C 0.4760(4) 0.2116(4) 0.8122(4) 0.0237(16) Uani 1 1 d . . . . .
C47 C 0.5279(4) 0.1822(5) 0.8533(4) 0.0251(17) Uani 1 1 d . . . . .
H47 H 0.574685 0.194679 0.847375 0.030 Uiso 1 1 calc R U . . .
C48 C 0.5108(4) 0.1351(5) 0.9024(4) 0.0278(18) Uani 1 1 d . . . . .
C49 C 0.4438(5) 0.1137(5) 0.9133(4) 0.033(2) Uani 1 1 d . . . . .
H49 H 0.433277 0.081466 0.947546 0.039 Uiso 1 1 calc R U . . .
C50 C 0.3935(4) 0.1416(5) 0.8722(4) 0.0292(19) Uani 1 1 d . . . . .
C51 C 0.4084(4) 0.1895(5) 0.8220(4) 0.0284(18) Uani 1 1 d . . . . .
H51 H 0.372213 0.207230 0.794225 0.034 Uiso 1 1 calc R U . . .
C52 C 0.5120(4) 0.2061(4) 0.6896(4) 0.0239(17) Uani 1 1 d . . . . .
C53 C 0.5766(4) 0.1751(4) 0.6853(4) 0.0244(17) Uani 1 1 d . . . . .
H53 H 0.612099 0.188252 0.716092 0.029 Uiso 1 1 calc R U . . .
C54 C 0.5903(4) 0.1259(5) 0.6375(4) 0.031(2) Uani 1 1 d . . . . .
C55 C 0.5409(5) 0.1046(5) 0.5905(4) 0.0308(19) Uani 1 1 d . . . . .
H55 H 0.551387 0.072514 0.556129 0.037 Uiso 1 1 calc R U . . .
C56 C 0.4760(4) 0.1322(5) 0.5964(4) 0.0282(19) Uani 1 1 d . . . . .
C57 C 0.4612(4) 0.1826(4) 0.6449(4) 0.0241(17) Uani 1 1 d . . . . .
H57 H 0.415895 0.200934 0.647283 0.029 Uiso 1 1 calc R U . . .
B1 B 0.4967(4) 0.2621(5) 0.7497(4) 0.0231(18) Uani 1 1 d . . . . .
C1 C 0.5234(6) 0.9034(6) 0.8039(5) 0.046(3) Uani 1 1 d . . . . .
H1A H 0.505207 0.856401 0.815266 0.055 Uiso 1 1 calc R U . . .
H1B H 0.565006 0.913050 0.831797 0.055 Uiso 1 1 calc R U . . .
C2 C 0.5395(6) 0.9086(6) 0.7269(5) 0.047(3) Uani 1 1 d . . . . .
H2A H 0.588723 0.919152 0.720241 0.056 Uiso 1 1 calc R U . . .
H2B H 0.527433 0.864310 0.703490 0.056 Uiso 1 1 calc R U . . .
C3 C 0.4944(6) 0.9683(6) 0.7031(5) 0.048(3) Uani 1 1 d . . . . .
H3 H 0.509814 0.990679 0.661174 0.058 Uiso 1 1 calc R U . . .
C4 C 0.4202(6) 0.9464(7) 0.7011(6) 0.054(3) Uani 1 1 d . . . . .
H4A H 0.413970 0.901332 0.677180 0.065 Uiso 1 1 calc R U . . .
H4B H 0.391027 0.982717 0.679292 0.065 Uiso 1 1 calc R U . . .
C5 C 0.4028(6) 0.9385(6) 0.7746(6) 0.053(3) Uani 1 1 d . . . . .
H5A H 0.390148 0.889332 0.784921 0.064 Uiso 1 1 calc R U . . .
H5B H 0.364253 0.969795 0.786220 0.064 Uiso 1 1 calc R U . . .
C6 C 0.4695(6) 0.9599(6) 0.8122(5) 0.051(3) Uani 1 1 d . . . . .
H6 H 0.463368 0.976152 0.858816 0.061 Uiso 1 1 calc R U . . .
C7 C 0.4973(6) 1.0174(6) 0.7635(6) 0.054(3) Uani 1 1 d . . . . .
H7A H 0.466193 1.058415 0.758532 0.065 Uiso 1 1 calc R U . . .
H7B H 0.544581 1.033152 0.775429 0.065 Uiso 1 1 calc R U . . .

loop_
_atom_site_aniso_label
_atom_site_aniso_U_11
_atom_site_aniso_U_22
_atom_site_aniso_U_33
_atom_site_aniso_U_23
_atom_site_aniso_U_13
_atom_site_aniso_U_12
Rh1 0.0395(4) 0.0299(4) 0.0283(3) -0.0006(3) 0.0016(3) -0.0004(3)
P1 0.0302(11) 0.0336(13) 0.0255(10) 0.0014(9) 0.0020(8) -0.0003(10)
P2 0.0284(11) 0.0324(12) 0.0266(10) -0.0023(10) 0.0022(8) -0.0014(10)
C8 0.031(5) 0.037(5) 0.042(5) -0.002(4) 0.003(4) 0.003(4)
C9 0.038(5) 0.035(5) 0.036(5) 0.002(4) 0.000(4) -0.002(4)
C10 0.028(4) 0.045(6) 0.030(4) 0.004(4) 0.001(3) 0.004(4)
C11 0.032(5) 0.061(7) 0.034(5) 0.011(5) 0.001(4) -0.006(5)
C12 0.032(5) 0.065(8) 0.046(6) -0.007(5) -0.007(4) -0.009(5)
C13 0.034(5) 0.087(9) 0.038(5) 0.008(6) -0.005(4) -0.003(6)
C14 0.039(6) 0.084(9) 0.038(5) 0.023(6) -0.006(4) -0.008(6)
C15 0.033(5) 0.063(7) 0.044(5) 0.016(5) 0.004(4) -0.006(5)
C16 0.024(4) 0.035(5) 0.034(4) 0.003(4) 0.001(3) -0.002(4)
C17 0.038(5) 0.044(6) 0.042(5) -0.002(5) -0.005(4) 0.005(5)
C18 0.032(5) 0.064(7) 0.043(5) -0.011(5) 0.004(4) 0.009(5)
C19 0.031(5) 0.052(7) 0.052(6) -0.011(5) -0.004(4) 0.005(5)
C20 0.035(6) 0.072(9) 0.053(6) -0.015(6) -0.008(5) 0.001(6)
C21 0.035(5) 0.048(6) 0.034(5) -0.006(4) -0.004(4) 0.004(5)
C22 0.027(4) 0.042(6) 0.033(4) 0.002(4) 0.002(3) -0.004(4)
C23 0.045(6) 0.049(7) 0.048(6) 0.011(5) 0.004(5) 0.007(5)
C24 0.039(6) 0.053(7) 0.064(7) 0.008(6) 0.005(5) 0.012(5)
C25 0.028(5) 0.062(8) 0.057(6) -0.009(6) -0.002(4) 0.001(5)
C26 0.037(6) 0.061(8) 0.084(8) 0.030(7) 0.007(6) -0.002(6)
C27 0.031(5) 0.045(7) 0.074(7) 0.006(6) 0.003(5) 0.001(5)
C28 0.028(4) 0.042(6) 0.028(4) 0.001(4) 0.000(3) -0.003(4)
C29 0.040(5) 0.064(7) 0.029(5) -0.006(5) -0.005(4) 0.005(5)
C30 0.034(5) 0.065(8) 0.032(5) -0.005(5) -0.003(4) -0.002(5)
C31 0.034(5) 0.062(7) 0.033(5) 0.002(5) -0.006(4) -0.007(5)
C32 0.030(5) 0.058(7) 0.043(5) -0.008(5) -0.005(4) 0.011(5)
C33 0.027(5) 0.054(6) 0.033(5) -0.002(5) -0.004(4) 0.000(5)
S1 0.0381(12) 0.0409(14) 0.0340(11) -0.0126(10) 0.0037(9) -0.0126(11)
S2 0.0413(14) 0.0596(18) 0.0380(12) -0.0016(12) 0.0078(10) -0.0231(13)
S3 0.0568(17) 0.068(2) 0.0411(13) -0.0019(14) 0.0048(12) 0.0341(15)
S4 0.0412(13) 0.0357(13) 0.0363(12) 0.0070(10) 0.0025(9) 0.0128(11)
S5 0.0384(13) 0.0397(14) 0.0380(12) 0.0155(11) -0.0101(9) -0.0044(11)
S6 0.0285(11) 0.0408(14) 0.0488(13) 0.0028(11) 0.0018(10) -0.0106(10)
S7 0.0343(12) 0.0386(14) 0.0447(13) -0.0029(11) 0.0016(10) 0.0156(10)
S8 0.0430(13) 0.0387(14) 0.0354(12) -0.0131(10) -0.0127(10) 0.0007(11)
F1 0.059(4) 0.057(4) 0.029(3) -0.003(3) 0.001(2) -0.012(3)
F2 0.036(3) 0.049(4) 0.050(3) -0.021(3) 0.010(2) -0.006(3)
F3 0.037(3) 0.034(3) 0.062(4) -0.016(3) 0.006(3) -0.010(3)
F4 0.035(3) 0.068(4) 0.036(3) -0.011(3) -0.008(2) -0.007(3)
F5 0.058(4) 0.065(4) 0.047(3) -0.030(3) 0.013(3) -0.027(3)
F6 0.030(3) 0.090(5) 0.055(4) -0.006(4) 0.005(3) -0.022(3)
F7 0.072(5) 0.052(4) 0.052(4) 0.003(3) 0.008(3) -0.030(3)
F8 0.069(4) 0.081(5) 0.035(3) 0.016(3) 0.001(3) -0.030(4)
F9 0.049(4) 0.068(5) 0.059(4) -0.018(3) 0.023(3) -0.014(3)
F10 0.072(5) 0.086(5) 0.050(4) -0.008(4) 0.023(3) -0.040(4)
F11 0.101(6) 0.100(6) 0.048(4) -0.025(4) -0.019(4) 0.062(5)
F12 0.107(6) 0.042(4) 0.074(5) -0.013(4) 0.014(4) 0.028(4)
F13 0.043(4) 0.125(7) 0.061(4) 0.016(4) 0.015(3) 0.047(4)
F14 0.069(5) 0.108(7) 0.064(4) 0.005(4) 0.034(4) 0.034(5)
F15 0.115(7) 0.133(8) 0.048(4) -0.004(4) 0.009(4) 0.090(6)
F16 0.040(3) 0.044(3) 0.046(3) 0.016(3) 0.012(2) 0.012(3)
F17 0.054(4) 0.035(3) 0.056(3) 0.012(3) 0.006(3) 0.017(3)
F18 0.039(3) 0.057(4) 0.044(3) 0.006(3) -0.008(2) 0.015(3)
F19 0.062(4) 0.049(4) 0.031(3) 0.001(3) -0.005(2) 0.013(3)
F20 0.070(4) 0.059(4) 0.038(3) 0.017(3) 0.002(3) 0.018(3)
F21 0.043(3) 0.047(4) 0.040(3) 0.010(3) -0.019(2) -0.015(3)
F22 0.037(3) 0.038(3) 0.058(3) 0.015(3) -0.008(3) 0.013(3)
F23 0.051(4) 0.038(3) 0.063(4) 0.025(3) -0.010(3) -0.004(3)
F24 0.055(4) 0.059(4) 0.032(3) 0.008(3) -0.011(2) -0.017(3)
F25 0.049(4) 0.076(5) 0.059(4) 0.026(4) -0.025(3) -0.005(4)
F26 0.047(4) 0.074(5) 0.049(3) -0.011(3) 0.016(3) -0.025(3)
F27 0.034(3) 0.043(3) 0.060(4) 0.012(3) -0.005(3) -0.013(3)
F28 0.037(3) 0.043(3) 0.051(3) 0.003(3) -0.009(2) -0.016(3)
F29 0.028(3) 0.045(4) 0.088(5) 0.010(3) 0.012(3) -0.003(3)
F30 0.030(3) 0.060(4) 0.076(4) 0.006(3) 0.007(3) -0.014(3)
F31 0.040(3) 0.049(4) 0.043(3) -0.001(3) -0.008(2) 0.020(3)
F32 0.030(3) 0.050(4) 0.078(4) -0.001(3) 0.002(3) 0.012(3)
F33 0.048(4) 0.071(5) 0.052(3) 0.005(3) 0.017(3) 0.028(3)
F34 0.059(4) 0.035(3) 0.059(4) -0.011(3) -0.001(3) 0.020(3)
F35 0.041(3) 0.064(4) 0.069(4) 0.000(3) -0.002(3) 0.028(3)
F36 0.060(4) 0.030(3) 0.044(3) -0.009(3) -0.012(3) -0.006(3)
F37 0.066(4) 0.050(4) 0.031(3) -0.009(3) -0.008(3) 0.002(3)
F38 0.054(4) 0.049(4) 0.050(3) -0.009(3) -0.025(3) 0.020(3)
F39 0.038(3) 0.065(4) 0.059(4) -0.026(3) -0.008(3) -0.012(3)
F40 0.062(4) 0.070(5) 0.056(4) -0.027(3) -0.032(3) 0.002(4)
C34 0.019(4) 0.012(4) 0.033(4) 0.002(3) -0.006(3) 0.004(3)
C35 0.025(4) 0.024(4) 0.026(4) 0.001(3) 0.001(3) 0.001(3)
C36 0.035(5) 0.021(4) 0.028(4) -0.001(4) -0.002(3) -0.003(4)
C37 0.025(4) 0.027(5) 0.034(4) 0.001(4) -0.004(3) -0.005(4)
C38 0.029(4) 0.028(5) 0.029(4) 0.005(4) 0.003(3) -0.006(4)
C39 0.027(4) 0.028(5) 0.027(4) 0.001(4) -0.005(3) -0.001(4)
C40 0.025(4) 0.024(4) 0.032(4) -0.001(4) -0.001(3) -0.001(4)
C41 0.027(4) 0.039(5) 0.027(4) -0.002(4) -0.002(3) 0.005(4)
C42 0.031(5) 0.039(6) 0.038(5) -0.008(4) 0.005(4) 0.014(4)
C43 0.029(4) 0.029(5) 0.040(5) 0.005(4) -0.009(4) 0.010(4)
C44 0.030(4) 0.028(5) 0.030(4) 0.003(4) -0.001(3) 0.002(4)
C45 0.020(4) 0.017(4) 0.035(4) -0.005(3) 0.003(3) -0.003(3)
C46 0.024(4) 0.019(4) 0.028(4) -0.006(3) 0.000(3) -0.001(3)
C47 0.022(4) 0.026(4) 0.027(4) -0.001(3) -0.002(3) -0.005(3)
C48 0.028(4) 0.024(5) 0.030(4) 0.001(4) -0.003(3) -0.005(4)
C49 0.034(5) 0.036(5) 0.030(4) -0.001(4) 0.003(4) -0.007(4)
C50 0.025(4) 0.028(5) 0.035(4) -0.004(4) -0.002(3) -0.004(4)
C51 0.026(4) 0.028(5) 0.031(4) -0.003(4) -0.003(3) -0.005(4)
C52 0.026(4) 0.023(4) 0.022(4) -0.002(3) -0.001(3) -0.002(3)
C53 0.025(4) 0.024(4) 0.024(4) -0.002(3) 0.000(3) 0.003(3)
C54 0.025(4) 0.036(5) 0.032(4) 0.011(4) 0.001(3) 0.011(4)
C55 0.044(5) 0.022(5) 0.026(4) -0.002(4) 0.002(4) 0.008(4)
C56 0.032(5) 0.028(5) 0.024(4) -0.004(4) -0.006(3) 0.002(4)
C57 0.025(4) 0.022(4) 0.025(4) -0.002(3) -0.005(3) -0.001(3)
B1 0.018(4) 0.023(4) 0.027(4) 0.004(4) 0.000(3) 0.007(4)
C1 0.060(7) 0.030(6) 0.046(6) -0.001(5) -0.015(5) -0.001(5)
C2 0.049(6) 0.041(6) 0.051(6) -0.002(5) -0.003(5) -0.008(5)
C3 0.056(7) 0.038(6) 0.049(6) 0.011(5) -0.005(5) -0.001(5)
C4 0.054(7) 0.046(7) 0.062(7) 0.013(6) -0.003(5) -0.004(6)
C5 0.055(7) 0.045(7) 0.059(7) -0.009(6) -0.004(5) 0.004(6)
C6 0.059(7) 0.046(7) 0.047(6) -0.001(5) -0.004(5) 0.009(6)
C7 0.069(8) 0.030(6) 0.063(7) 0.004(5) 0.002(6) 0.004(5)

_geom_special_details            
;
 All esds (except the esd in the dihedral angle between two l.s. planes)
 are estimated using the full covariance matrix.  The cell esds are taken
 into account individually in the estimation of esds in distances, angles
 and torsion angles; correlations between esds in cell parameters are only
 used when they are defined by crystal symmetry.  An approximate (isotropic)
 treatment of cell esds is used for estimating esds involving l.s. planes.
;
loop_
_geom_bond_atom_site_label_1
_geom_bond_atom_site_label_2
_geom_bond_distance
_geom_bond_site_symmetry_2
_geom_bond_publ_flag
Rh1 P1 2.184(2) . ?
Rh1 P2 2.195(2) . ?
Rh1 C1 2.408(10) . ?
Rh1 C2 2.416(11) . ?
P1 C8 1.840(10) . ?
P1 C10 1.834(9) . ?
P1 C16 1.863(8) . ?
P2 C9 1.842(10) . ?
P2 C22 1.847(9) . ?
P2 C28 1.844(9) . ?
C8 H8A 0.9900 . ?
C8 H8B 0.9900 . ?
C8 C9 1.538(13) . ?
C9 H9A 0.9900 . ?
C9 H9B 0.9900 . ?
C10 H10 1.0000 . ?
C10 C11 1.549(12) . ?
C10 C15 1.535(13) . ?
C11 H11A 0.9900 . ?
C11 H11B 0.9900 . ?
C11 C12 1.534(13) . ?
C12 H12A 0.9900 . ?
C12 H12B 0.9900 . ?
C12 C13 1.501(15) . ?
C13 H13A 0.9900 . ?
C13 H13B 0.9900 . ?
C13 C14 1.529(13) . ?
C14 H14A 0.9900 . ?
C14 H14B 0.9900 . ?
C14 C15 1.534(14) . ?
C15 H15A 0.9900 . ?
C15 H15B 0.9900 . ?
C16 H16 1.0000 . ?
C16 C17 1.517(13) . ?
C16 C21 1.518(12) . ?
C17 H17A 0.9900 . ?
C17 H17B 0.9900 . ?
C17 C18 1.534(13) . ?
C18 H18A 0.9900 . ?
C18 H18B 0.9900 . ?
C18 C19 1.511(14) . ?
C19 H19A 0.9900 . ?
C19 H19B 0.9900 . ?
C19 C20 1.500(15) . ?
C20 H20A 0.9900 . ?
C20 H20B 0.9900 . ?
C20 C21 1.540(13) . ?
C21 H21A 0.9900 . ?
C21 H21B 0.9900 . ?
C22 H22 1.0000 . ?
C22 C23 1.533(14) . ?
C22 C27 1.541(14) . ?
C23 H23A 0.9900 . ?
C23 H23B 0.9900 . ?
C23 C24 1.530(14) . ?
C24 H24A 0.9900 . ?
C24 H24B 0.9900 . ?
C24 C25 1.525(16) . ?
C25 H25A 0.9900 . ?
C25 H25B 0.9900 . ?
C25 C26 1.521(15) . ?
C26 H26A 0.9900 . ?
C26 H26B 0.9900 . ?
C26 C27 1.547(13) . ?
C27 H27A 0.9900 . ?
C27 H27B 0.9900 . ?
C28 H28 1.0000 . ?
C28 C29 1.547(13) . ?
C28 C33 1.548(12) . ?
C29 H29A 0.9900 . ?
C29 H29B 0.9900 . ?
C29 C30 1.546(13) . ?
C30 H30A 0.9900 . ?
C30 H30B 0.9900 . ?
C30 C31 1.524(13) . ?
C31 H31A 0.9900 . ?
C31 H31B 0.9900 . ?
C31 C32 1.538(14) . ?
C32 H32A 0.9900 . ?
C32 H32B 0.9900 . ?
C32 C33 1.522(13) . ?
C33 H33A 0.9900 . ?
C33 H33B 0.9900 . ?
S1 F1 1.591(7) . ?
S1 F2 1.581(6) . ?
S1 F3 1.581(6) . ?
S1 F4 1.582(6) . ?
S1 F5 1.576(6) . ?
S1 C36 1.826(8) . ?
S2 F6 1.585(7) . ?
S2 F7 1.577(7) . ?
S2 F8 1.583(7) . ?
S2 F9 1.581(7) . ?
S2 F10 1.585(6) . ?
S2 C38 1.824(8) . ?
S3 F11 1.562(8) . ?
S3 F12 1.601(8) . ?
S3 F13 1.578(7) . ?
S3 F14 1.582(9) . ?
S3 F15 1.569(7) . ?
S3 C42 1.823(9) . ?
S4 F16 1.588(6) . ?
S4 F17 1.595(7) . ?
S4 F18 1.575(6) . ?
S4 F19 1.587(7) . ?
S4 F20 1.582(6) . ?
S4 C44 1.807(9) . ?
S5 F21 1.588(6) . ?
S5 F22 1.584(6) . ?
S5 F23 1.593(6) . ?
S5 F24 1.593(6) . ?
S5 F25 1.579(6) . ?
S5 C48 1.824(9) . ?
S6 F26 1.582(6) . ?
S6 F27 1.578(7) . ?
S6 F28 1.586(6) . ?
S6 F29 1.582(7) . ?
S6 F30 1.581(6) . ?
S6 C50 1.809(9) . ?
S7 F31 1.588(6) . ?
S7 F32 1.578(7) . ?
S7 F33 1.588(6) . ?
S7 F34 1.578(7) . ?
S7 F35 1.576(6) . ?
S7 C54 1.806(8) . ?
S8 F36 1.586(6) . ?
S8 F37 1.598(6) . ?
S8 F38 1.587(7) . ?
S8 F39 1.572(7) . ?
S8 F40 1.584(6) . ?
S8 C56 1.806(9) . ?
C34 C35 1.391(11) . ?
C34 C39 1.397(11) . ?
C34 B1 1.642(12) . ?
C35 H35 0.9500 . ?
C35 C36 1.361(12) . ?
C36 C37 1.377(12) . ?
C37 H37 0.9500 . ?
C37 C38 1.352(12) . ?
C38 C39 1.397(12) . ?
C39 H39 0.9500 . ?
C40 C41 1.399(11) . ?
C40 C45 1.389(12) . ?
C40 B1 1.651(12) . ?
C41 H41 0.9500 . ?
C41 C42 1.402(13) . ?
C42 C43 1.377(13) . ?
C43 H43 0.9500 . ?
C43 C44 1.389(12) . ?
C44 C45 1.393(12) . ?
C45 H45 0.9500 . ?
C46 C47 1.405(11) . ?
C46 C51 1.398(11) . ?
C46 B1 1.645(12) . ?
C47 H47 0.9500 . ?
C47 C48 1.384(12) . ?
C48 C49 1.388(12) . ?
C49 H49 0.9500 . ?
C49 C50 1.370(13) . ?
C50 C51 1.398(12) . ?
C51 H51 0.9500 . ?
C52 C53 1.393(11) . ?
C52 C57 1.392(11) . ?
C52 B1 1.647(12) . ?
C53 H53 0.9500 . ?
C53 C54 1.374(12) . ?
C54 C55 1.392(13) . ?
C55 H55 0.9500 . ?
C55 C56 1.375(12) . ?
C56 C57 1.405(11) . ?
C57 H57 0.9500 . ?
C1 H1A 0.9900 . ?
C1 H1B 0.9900 . ?
C1 C2 1.597(14) . ?
C1 C6 1.515(15) . ?
C2 H2A 0.9900 . ?
C2 H2B 0.9900 . ?
C2 C3 1.505(15) . ?
C3 H3 1.0000 . ?
C3 C4 1.501(15) . ?
C3 C7 1.536(16) . ?
C4 H4A 0.9900 . ?
C4 H4B 0.9900 . ?
C4 C5 1.538(15) . ?
C5 H5A 0.9900 . ?
C5 H5B 0.9900 . ?
C5 C6 1.540(15) . ?
C6 H6 1.0000 . ?
C6 C7 1.576(15) . ?
C7 H7A 0.9900 . ?
C7 H7B 0.9900 . ?

loop_
_geom_angle_atom_site_label_1
_geom_angle_atom_site_label_2
_geom_angle_atom_site_label_3
_geom_angle
_geom_angle_site_symmetry_1
_geom_angle_site_symmetry_3
_geom_angle_publ_flag
P1 Rh1 P2 85.54(9) . . ?
P1 Rh1 C1 117.0(3) . . ?
P1 Rh1 C2 155.4(3) . . ?
P2 Rh1 C1 156.2(3) . . ?
P2 Rh1 C2 118.1(3) . . ?
C1 Rh1 C2 38.7(3) . . ?
C8 P1 Rh1 110.5(3) . . ?
C8 P1 C16 106.6(4) . . ?
C10 P1 Rh1 109.5(3) . . ?
C10 P1 C8 108.3(5) . . ?
C10 P1 C16 105.6(4) . . ?
C16 P1 Rh1 116.0(3) . . ?
C9 P2 Rh1 113.1(3) . . ?
C9 P2 C22 106.3(4) . . ?
C9 P2 C28 106.5(4) . . ?
C22 P2 Rh1 113.5(3) . . ?
C28 P2 Rh1 113.0(3) . . ?
C28 P2 C22 103.8(4) . . ?
P1 C8 H8A 109.2 . . ?
P1 C8 H8B 109.2 . . ?
H8A C8 H8B 107.9 . . ?
C9 C8 P1 111.9(7) . . ?
C9 C8 H8A 109.2 . . ?
C9 C8 H8B 109.2 . . ?
P2 C9 H9A 110.3 . . ?
P2 C9 H9B 110.3 . . ?
C8 C9 P2 107.0(7) . . ?
C8 C9 H9A 110.3 . . ?
C8 C9 H9B 110.3 . . ?
H9A C9 H9B 108.6 . . ?
P1 C10 H10 106.3 . . ?
C11 C10 P1 111.8(6) . . ?
C11 C10 H10 106.3 . . ?
C15 C10 P1 115.7(7) . . ?
C15 C10 H10 106.3 . . ?
C15 C10 C11 109.7(8) . . ?
C10 C11 H11A 109.7 . . ?
C10 C11 H11B 109.7 . . ?
H11A C11 H11B 108.2 . . ?
C12 C11 C10 109.7(8) . . ?
C12 C11 H11A 109.7 . . ?
C12 C11 H11B 109.7 . . ?
C11 C12 H12A 109.5 . . ?
C11 C12 H12B 109.5 . . ?
H12A C12 H12B 108.1 . . ?
C13 C12 C11 110.9(9) . . ?
C13 C12 H12A 109.5 . . ?
C13 C12 H12B 109.5 . . ?
C12 C13 H13A 109.2 . . ?
C12 C13 H13B 109.2 . . ?
C12 C13 C14 112.0(9) . . ?
H13A C13 H13B 107.9 . . ?
C14 C13 H13A 109.2 . . ?
C14 C13 H13B 109.2 . . ?
C13 C14 H14A 109.4 . . ?
C13 C14 H14B 109.4 . . ?
C13 C14 C15 111.1(8) . . ?
H14A C14 H14B 108.0 . . ?
C15 C14 H14A 109.4 . . ?
C15 C14 H14B 109.4 . . ?
C10 C15 H15A 109.9 . . ?
C10 C15 H15B 109.9 . . ?
C14 C15 C10 108.9(9) . . ?
C14 C15 H15A 109.9 . . ?
C14 C15 H15B 109.9 . . ?
H15A C15 H15B 108.3 . . ?
P1 C16 H16 107.5 . . ?
C17 C16 P1 112.1(6) . . ?
C17 C16 H16 107.5 . . ?
C17 C16 C21 111.6(8) . . ?
C21 C16 P1 110.4(6) . . ?
C21 C16 H16 107.5 . . ?
C16 C17 H17A 109.5 . . ?
C16 C17 H17B 109.5 . . ?
C16 C17 C18 110.9(8) . . ?
H17A C17 H17B 108.0 . . ?
C18 C17 H17A 109.5 . . ?
C18 C17 H17B 109.5 . . ?
C17 C18 H18A 109.3 . . ?
C17 C18 H18B 109.3 . . ?
H18A C18 H18B 108.0 . . ?
C19 C18 C17 111.6(8) . . ?
C19 C18 H18A 109.3 . . ?
C19 C18 H18B 109.3 . . ?
C18 C19 H19A 109.6 . . ?
C18 C19 H19B 109.6 . . ?
H19A C19 H19B 108.2 . . ?
C20 C19 C18 110.1(9) . . ?
C20 C19 H19A 109.6 . . ?
C20 C19 H19B 109.6 . . ?
C19 C20 H20A 109.2 . . ?
C19 C20 H20B 109.2 . . ?
C19 C20 C21 111.8(9) . . ?
H20A C20 H20B 107.9 . . ?
C21 C20 H20A 109.2 . . ?
C21 C20 H20B 109.2 . . ?
C16 C21 C20 111.6(8) . . ?
C16 C21 H21A 109.3 . . ?
C16 C21 H21B 109.3 . . ?
C20 C21 H21A 109.3 . . ?
C20 C21 H21B 109.3 . . ?
H21A C21 H21B 108.0 . . ?
P2 C22 H22 107.5 . . ?
C23 C22 P2 114.9(6) . . ?
C23 C22 H22 107.5 . . ?
C23 C22 C27 110.3(8) . . ?
C27 C22 P2 108.9(7) . . ?
C27 C22 H22 107.5 . . ?
C22 C23 H23A 109.6 . . ?
C22 C23 H23B 109.6 . . ?
H23A C23 H23B 108.1 . . ?
C24 C23 C22 110.2(8) . . ?
C24 C23 H23A 109.6 . . ?
C24 C23 H23B 109.6 . . ?
C23 C24 H24A 109.3 . . ?
C23 C24 H24B 109.3 . . ?
H24A C24 H24B 107.9 . . ?
C25 C24 C23 111.8(9) . . ?
C25 C24 H24A 109.3 . . ?
C25 C24 H24B 109.3 . . ?
C24 C25 H25A 109.3 . . ?
C24 C25 H25B 109.3 . . ?
H25A C25 H25B 107.9 . . ?
C26 C25 C24 111.8(9) . . ?
C26 C25 H25A 109.3 . . ?
C26 C25 H25B 109.3 . . ?
C25 C26 H26A 109.7 . . ?
C25 C26 H26B 109.7 . . ?
C25 C26 C27 109.8(9) . . ?
H26A C26 H26B 108.2 . . ?
C27 C26 H26A 109.7 . . ?
C27 C26 H26B 109.7 . . ?
C22 C27 C26 111.6(9) . . ?
C22 C27 H27A 109.3 . . ?
C22 C27 H27B 109.3 . . ?
C26 C27 H27A 109.3 . . ?
C26 C27 H27B 109.3 . . ?
H27A C27 H27B 108.0 . . ?
P2 C28 H28 106.6 . . ?
C29 C28 P2 114.7(7) . . ?
C29 C28 H28 106.6 . . ?
C29 C28 C33 109.4(8) . . ?
C33 C28 P2 112.5(6) . . ?
C33 C28 H28 106.6 . . ?
C28 C29 H29A 109.8 . . ?
C28 C29 H29B 109.8 . . ?
H29A C29 H29B 108.2 . . ?
C30 C29 C28 109.6(9) . . ?
C30 C29 H29A 109.8 . . ?
C30 C29 H29B 109.8 . . ?
C29 C30 H30A 109.2 . . ?
C29 C30 H30B 109.2 . . ?
H30A C30 H30B 107.9 . . ?
C31 C30 C29 112.0(8) . . ?
C31 C30 H30A 109.2 . . ?
C31 C30 H30B 109.2 . . ?
C30 C31 H31A 109.5 . . ?
C30 C31 H31B 109.5 . . ?
C30 C31 C32 110.6(8) . . ?
H31A C31 H31B 108.1 . . ?
C32 C31 H31A 109.5 . . ?
C32 C31 H31B 109.5 . . ?
C31 C32 H32A 109.3 . . ?
C31 C32 H32B 109.3 . . ?
H32A C32 H32B 107.9 . . ?
C33 C32 C31 111.8(9) . . ?
C33 C32 H32A 109.3 . . ?
C33 C32 H32B 109.3 . . ?
C28 C33 H33A 109.7 . . ?
C28 C33 H33B 109.7 . . ?
C32 C33 C28 110.0(7) . . ?
C32 C33 H33A 109.7 . . ?
C32 C33 H33B 109.7 . . ?
H33A C33 H33B 108.2 . . ?
F1 S1 C36 91.8(4) . . ?
F2 S1 F1 90.0(3) . . ?
F2 S1 F3 89.8(3) . . ?
F2 S1 F4 175.3(3) . . ?
F2 S1 C36 91.9(4) . . ?
F3 S1 F1 175.6(3) . . ?
F3 S1 F4 90.2(3) . . ?
F3 S1 C36 92.6(4) . . ?
F4 S1 F1 89.6(4) . . ?
F4 S1 C36 92.8(4) . . ?
F5 S1 F1 87.5(3) . . ?
F5 S1 F2 87.4(3) . . ?
F5 S1 F3 88.1(4) . . ?
F5 S1 F4 87.9(3) . . ?
F5 S1 C36 179.0(4) . . ?
F6 S2 C38 91.7(4) . . ?
F7 S2 F6 89.4(4) . . ?
F7 S2 F8 89.4(4) . . ?
F7 S2 F9 175.5(3) . . ?
F7 S2 F10 87.7(4) . . ?
F7 S2 C38 91.9(4) . . ?
F8 S2 F6 175.5(3) . . ?
F8 S2 F10 88.0(4) . . ?
F8 S2 C38 92.7(4) . . ?
F9 S2 F6 90.6(4) . . ?
F9 S2 F8 90.3(4) . . ?
F9 S2 F10 87.9(4) . . ?
F9 S2 C38 92.6(4) . . ?
F10 S2 F6 87.6(4) . . ?
F10 S2 C38 179.2(4) . . ?
F11 S3 F12 90.7(5) . . ?
F11 S3 F13 175.8(4) . . ?
F11 S3 F14 90.7(5) . . ?
F11 S3 F15 88.1(4) . . ?
F11 S3 C42 92.9(4) . . ?
F12 S3 C42 92.7(4) . . ?
F13 S3 F12 89.2(5) . . ?
F13 S3 F14 89.2(5) . . ?
F13 S3 C42 91.3(4) . . ?
F14 S3 F12 176.2(4) . . ?
F14 S3 C42 90.8(4) . . ?
F15 S3 F12 88.1(5) . . ?
F15 S3 F13 87.6(4) . . ?
F15 S3 F14 88.5(5) . . ?
F15 S3 C42 178.7(6) . . ?
F16 S4 F17 89.5(3) . . ?
F16 S4 C44 91.7(4) . . ?
F17 S4 C44 92.0(4) . . ?
F18 S4 F16 175.5(3) . . ?
F18 S4 F17 90.3(3) . . ?
F18 S4 F19 90.4(4) . . ?
F18 S4 F20 87.4(3) . . ?
F18 S4 C44 92.8(4) . . ?
F19 S4 F16 89.5(3) . . ?
F19 S4 F17 175.6(3) . . ?
F19 S4 C44 92.2(4) . . ?
F20 S4 F16 88.1(3) . . ?
F20 S4 F17 88.1(3) . . ?
F20 S4 F19 87.7(3) . . ?
F20 S4 C44 179.8(5) . . ?
F21 S5 F23 175.5(3) . . ?
F21 S5 F24 90.4(3) . . ?
F21 S5 C48 91.5(4) . . ?
F22 S5 F21 89.7(3) . . ?
F22 S5 F23 89.8(4) . . ?
F22 S5 F24 175.5(3) . . ?
F22 S5 C48 92.5(3) . . ?
F23 S5 C48 93.0(4) . . ?
F24 S5 F23 89.8(3) . . ?
F24 S5 C48 92.0(4) . . ?
F25 S5 F21 88.0(3) . . ?
F25 S5 F22 87.8(3) . . ?
F25 S5 F23 87.5(4) . . ?
F25 S5 F24 87.6(4) . . ?
F25 S5 C48 179.4(5) . . ?
F26 S6 F28 175.6(3) . . ?
F26 S6 F29 90.8(4) . . ?
F26 S6 C50 92.7(4) . . ?
F27 S6 F26 89.7(4) . . ?
F27 S6 F28 89.4(3) . . ?
F27 S6 F29 175.4(3) . . ?
F27 S6 F30 87.8(3) . . ?
F27 S6 C50 92.2(4) . . ?
F28 S6 C50 91.7(4) . . ?
F29 S6 F28 89.7(4) . . ?
F29 S6 C50 92.3(4) . . ?
F30 S6 F26 88.3(3) . . ?
F30 S6 F28 87.4(3) . . ?
F30 S6 F29 87.7(3) . . ?
F30 S6 C50 179.0(4) . . ?
F31 S7 C54 91.7(3) . . ?
F32 S7 F31 90.9(4) . . ?
F32 S7 F33 89.7(4) . . ?
F32 S7 F34 174.9(3) . . ?
F32 S7 C54 91.6(4) . . ?
F33 S7 F31 175.7(3) . . ?
F33 S7 C54 92.5(4) . . ?
F34 S7 F31 88.5(3) . . ?
F34 S7 F33 90.7(4) . . ?
F34 S7 C54 93.4(4) . . ?
F35 S7 F31 87.7(3) . . ?
F35 S7 F32 88.1(4) . . ?
F35 S7 F33 88.1(3) . . ?
F35 S7 F34 86.9(4) . . ?
F35 S7 C54 179.3(4) . . ?
F36 S8 F37 88.8(3) . . ?
F36 S8 F38 175.6(3) . . ?
F36 S8 C56 91.8(4) . . ?
F37 S8 C56 91.7(4) . . ?
F38 S8 F37 90.5(4) . . ?
F38 S8 C56 92.5(4) . . ?
F39 S8 F36 90.2(4) . . ?
F39 S8 F37 175.6(3) . . ?
F39 S8 F38 90.2(4) . . ?
F39 S8 F40 88.0(4) . . ?
F39 S8 C56 92.6(4) . . ?
F40 S8 F36 88.2(4) . . ?
F40 S8 F37 87.7(4) . . ?
F40 S8 F38 87.5(4) . . ?
F40 S8 C56 179.3(4) . . ?
C35 C34 C39 117.1(7) . . ?
C35 C34 B1 120.0(7) . . ?
C39 C34 B1 122.6(7) . . ?
C34 C35 H35 119.5 . . ?
C36 C35 C34 121.1(7) . . ?
C36 C35 H35 119.5 . . ?
C35 C36 S1 119.4(6) . . ?
C35 C36 C37 122.2(8) . . ?
C37 C36 S1 118.4(7) . . ?
C36 C37 H37 121.2 . . ?
C38 C37 C36 117.7(8) . . ?
C38 C37 H37 121.2 . . ?
C37 C38 S2 119.7(7) . . ?
C37 C38 C39 121.9(8) . . ?
C39 C38 S2 118.4(6) . . ?
C34 C39 C38 120.1(8) . . ?
C34 C39 H39 120.0 . . ?
C38 C39 H39 120.0 . . ?
C41 C40 B1 120.4(7) . . ?
C45 C40 C41 117.6(8) . . ?
C45 C40 B1 121.1(7) . . ?
C40 C41 H41 120.3 . . ?
C40 C41 C42 119.4(8) . . ?
C42 C41 H41 120.3 . . ?
C41 C42 S3 118.8(7) . . ?
C43 C42 S3 117.7(7) . . ?
C43 C42 C41 123.5(8) . . ?
C42 C43 H43 121.9 . . ?
C42 C43 C44 116.1(8) . . ?
C44 C43 H43 121.9 . . ?
C43 C44 S4 118.5(7) . . ?
C43 C44 C45 121.9(8) . . ?
C45 C44 S4 119.6(6) . . ?
C40 C45 C44 121.4(7) . . ?
C40 C45 H45 119.3 . . ?
C44 C45 H45 119.3 . . ?
C47 C46 B1 119.8(7) . . ?
C51 C46 C47 117.4(8) . . ?
C51 C46 B1 122.4(7) . . ?
C46 C47 H47 120.1 . . ?
C48 C47 C46 119.7(7) . . ?
C48 C47 H47 120.1 . . ?
C47 C48 S5 118.0(6) . . ?
C47 C48 C49 123.3(8) . . ?
C49 C48 S5 118.6(7) . . ?
C48 C49 H49 121.7 . . ?
C50 C49 C48 116.6(8) . . ?
C50 C49 H49 121.7 . . ?
C49 C50 S6 118.9(7) . . ?
C49 C50 C51 122.1(8) . . ?
C51 C50 S6 118.9(7) . . ?
C46 C51 C50 120.8(8) . . ?
C46 C51 H51 119.6 . . ?
C50 C51 H51 119.6 . . ?
C53 C52 B1 120.1(7) . . ?
C57 C52 C53 116.7(7) . . ?
C57 C52 B1 123.0(7) . . ?
C52 C53 H53 119.2 . . ?
C54 C53 C52 121.6(8) . . ?
C54 C53 H53 119.2 . . ?
C53 C54 S7 119.2(7) . . ?
C53 C54 C55 122.2(8) . . ?
C55 C54 S7 118.6(7) . . ?
C54 C55 H55 121.7 . . ?
C56 C55 C54 116.6(8) . . ?
C56 C55 H55 121.7 . . ?
C55 C56 S8 119.7(7) . . ?
C55 C56 C57 121.8(8) . . ?
C57 C56 S8 118.5(6) . . ?
C52 C57 C56 120.9(8) . . ?
C52 C57 H57 119.5 . . ?
C56 C57 H57 119.5 . . ?
C34 B1 C40 103.2(7) . . ?
C34 B1 C46 111.7(7) . . ?
C34 B1 C52 112.9(6) . . ?
C46 B1 C40 113.1(6) . . ?
C46 B1 C52 103.9(7) . . ?
C52 B1 C40 112.4(7) . . ?
Rh1 C1 H1A 40.7 . . ?
Rh1 C1 H1B 120.2 . . ?
H1A C1 H1B 109.2 . . ?
C2 C1 Rh1 70.9(5) . . ?
C2 C1 H1A 111.2 . . ?
C2 C1 H1B 111.2 . . ?
C6 C1 Rh1 126.9(8) . . ?
C6 C1 H1A 111.2 . . ?
C6 C1 H1B 111.2 . . ?
C6 C1 C2 102.6(8) . . ?
Rh1 C2 H2A 118.8 . . ?
Rh1 C2 H2B 41.4 . . ?
C1 C2 Rh1 70.4(5) . . ?
C1 C2 H2A 111.1 . . ?
C1 C2 H2B 111.1 . . ?
H2A C2 H2B 109.1 . . ?
C3 C2 Rh1 128.6(8) . . ?
C3 C2 C1 103.2(9) . . ?
C3 C2 H2A 111.1 . . ?
C3 C2 H2B 111.1 . . ?
C2 C3 H3 113.9 . . ?
C2 C3 C7 101.4(9) . . ?
C4 C3 C2 110.6(9) . . ?
C4 C3 H3 113.9 . . ?
C4 C3 C7 101.7(10) . . ?
C7 C3 H3 113.9 . . ?
C3 C4 H4A 111.0 . . ?
C3 C4 H4B 111.0 . . ?
C3 C4 C5 103.9(10) . . ?
H4A C4 H4B 109.0 . . ?
C5 C4 H4A 111.0 . . ?
C5 C4 H4B 111.0 . . ?
C4 C5 H5A 110.9 . . ?
C4 C5 H5B 110.9 . . ?
C4 C5 C6 104.1(9) . . ?
H5A C5 H5B 109.0 . . ?
C6 C5 H5A 110.9 . . ?
C6 C5 H5B 110.9 . . ?
C1 C6 C5 109.5(9) . . ?
C1 C6 H6 115.1 . . ?
C1 C6 C7 100.0(9) . . ?
C5 C6 H6 115.1 . . ?
C5 C6 C7 100.1(9) . . ?
C7 C6 H6 115.1 . . ?
C3 C7 C6 93.8(9) . . ?
C3 C7 H7A 113.0 . . ?
C3 C7 H7B 113.0 . . ?
C6 C7 H7A 113.0 . . ?
C6 C7 H7B 113.0 . . ?
H7A C7 H7B 110.4 . . ?

loop_
_geom_torsion_atom_site_label_1
_geom_torsion_atom_site_label_2
_geom_torsion_atom_site_label_3
_geom_torsion_atom_site_label_4
_geom_torsion
_geom_torsion_site_symmetry_1
_geom_torsion_site_symmetry_2
_geom_torsion_site_symmetry_3
_geom_torsion_site_symmetry_4
_geom_torsion_publ_flag
Rh1 P1 C8 C9 -32.1(7) . . . . ?
Rh1 P1 C10 C11 -51.8(8) . . . . ?
Rh1 P1 C10 C15 -178.3(6) . . . . ?
Rh1 P1 C16 C17 -72.5(7) . . . . ?
Rh1 P1 C16 C21 52.5(7) . . . . ?
Rh1 P2 C9 C8 -28.8(7) . . . . ?
Rh1 P2 C22 C23 78.3(8) . . . . ?
Rh1 P2 C22 C27 -46.0(8) . . . . ?
Rh1 P2 C28 C29 -176.4(6) . . . . ?
Rh1 P2 C28 C33 -50.5(8) . . . . ?
Rh1 C1 C2 C3 126.6(8) . . . . ?
Rh1 C1 C6 C5 -7.9(13) . . . . ?
Rh1 C1 C6 C7 -112.5(9) . . . . ?
Rh1 C2 C3 C4 3.6(14) . . . . ?
Rh1 C2 C3 C7 110.9(9) . . . . ?
P1 C8 C9 P2 36.9(8) . . . . ?
P1 C10 C11 C12 170.3(8) . . . . ?
P1 C10 C15 C14 -172.5(7) . . . . ?
P1 C16 C17 C18 178.1(7) . . . . ?
P1 C16 C21 C20 -178.1(8) . . . . ?
P2 C22 C23 C24 -180.0(8) . . . . ?
P2 C22 C27 C26 -176.0(8) . . . . ?
P2 C28 C29 C30 -173.8(6) . . . . ?
P2 C28 C33 C32 171.7(7) . . . . ?
C8 P1 C10 C11 68.8(8) . . . . ?
C8 P1 C10 C15 -57.7(8) . . . . ?
C8 P1 C16 C17 163.9(7) . . . . ?
C8 P1 C16 C21 -71.0(8) . . . . ?
C9 P2 C22 C23 -46.6(9) . . . . ?
C9 P2 C22 C27 -170.9(7) . . . . ?
C9 P2 C28 C29 -51.7(8) . . . . ?
C9 P2 C28 C33 74.2(8) . . . . ?
C10 P1 C8 C9 -152.0(6) . . . . ?
C10 P1 C16 C17 48.9(8) . . . . ?
C10 P1 C16 C21 173.9(7) . . . . ?
C10 C11 C12 C13 57.2(12) . . . . ?
C11 C10 C15 C14 59.9(11) . . . . ?
C11 C12 C13 C14 -55.4(13) . . . . ?
C12 C13 C14 C15 55.9(14) . . . . ?
C13 C14 C15 C10 -57.5(13) . . . . ?
C15 C10 C11 C12 -59.9(12) . . . . ?
C16 P1 C8 C9 94.8(7) . . . . ?
C16 P1 C10 C11 -177.3(7) . . . . ?
C16 P1 C10 C15 56.1(8) . . . . ?
C16 C17 C18 C19 -56.5(12) . . . . ?
C17 C16 C21 C20 -52.7(12) . . . . ?
C17 C18 C19 C20 57.6(13) . . . . ?
C18 C19 C20 C21 -56.4(13) . . . . ?
C19 C20 C21 C16 54.5(13) . . . . ?
C21 C16 C17 C18 53.7(11) . . . . ?
C22 P2 C9 C8 96.3(7) . . . . ?
C22 P2 C28 C29 60.3(8) . . . . ?
C22 P2 C28 C33 -173.8(7) . . . . ?
C22 C23 C24 C25 56.5(13) . . . . ?
C23 C22 C27 C26 57.0(12) . . . . ?
C23 C24 C25 C26 -56.6(13) . . . . ?
C24 C25 C26 C27 55.3(13) . . . . ?
C25 C26 C27 C22 -56.0(14) . . . . ?
C27 C22 C23 C24 -56.4(12) . . . . ?
C28 P2 C9 C8 -153.4(6) . . . . ?
C28 P2 C22 C23 -158.7(8) . . . . ?
C28 P2 C22 C27 77.0(8) . . . . ?
C28 C29 C30 C31 -57.1(12) . . . . ?
C29 C28 C33 C32 -59.5(11) . . . . ?
C29 C30 C31 C32 54.6(13) . . . . ?
C30 C31 C32 C33 -55.1(12) . . . . ?
C31 C32 C33 C28 57.8(11) . . . . ?
C33 C28 C29 C30 58.7(10) . . . . ?
S1 C36 C37 C38 -178.5(7) . . . . ?
S2 C38 C39 C34 177.4(6) . . . . ?
S3 C42 C43 C44 176.3(7) . . . . ?
S4 C44 C45 C40 -178.9(7) . . . . ?
S5 C48 C49 C50 -178.2(7) . . . . ?
S6 C50 C51 C46 179.9(6) . . . . ?
S7 C54 C55 C56 175.5(7) . . . . ?
S8 C56 C57 C52 -178.7(6) . . . . ?
F1 S1 C36 C35 49.3(8) . . . . ?
F1 S1 C36 C37 -130.3(7) . . . . ?
F2 S1 C36 C35 -40.8(8) . . . . ?
F2 S1 C36 C37 139.6(7) . . . . ?
F3 S1 C36 C35 -130.7(7) . . . . ?
F3 S1 C36 C37 49.7(8) . . . . ?
F4 S1 C36 C35 139.0(7) . . . . ?
F4 S1 C36 C37 -40.6(8) . . . . ?
F6 S2 C38 C37 43.7(8) . . . . ?
F6 S2 C38 C39 -134.2(8) . . . . ?
F7 S2 C38 C37 -45.8(8) . . . . ?
F7 S2 C38 C39 136.3(8) . . . . ?
F8 S2 C38 C37 -135.2(8) . . . . ?
F8 S2 C38 C39 46.9(8) . . . . ?
F9 S2 C38 C37 134.3(8) . . . . ?
F9 S2 C38 C39 -43.6(8) . . . . ?
F11 S3 C42 C41 42.7(9) . . . . ?
F11 S3 C42 C43 -135.7(9) . . . . ?
F12 S3 C42 C41 133.5(8) . . . . ?
F12 S3 C42 C43 -44.9(9) . . . . ?
F13 S3 C42 C41 -137.2(8) . . . . ?
F13 S3 C42 C43 44.3(9) . . . . ?
F14 S3 C42 C41 -48.0(9) . . . . ?
F14 S3 C42 C43 133.5(9) . . . . ?
F16 S4 C44 C43 134.8(8) . . . . ?
F16 S4 C44 C45 -45.9(7) . . . . ?
F17 S4 C44 C43 45.3(8) . . . . ?
F17 S4 C44 C45 -135.5(7) . . . . ?
F18 S4 C44 C43 -45.1(8) . . . . ?
F18 S4 C44 C45 134.2(7) . . . . ?
F19 S4 C44 C43 -135.6(8) . . . . ?
F19 S4 C44 C45 43.7(7) . . . . ?
F21 S5 C48 C47 43.9(7) . . . . ?
F21 S5 C48 C49 -137.5(7) . . . . ?
F22 S5 C48 C47 -45.8(7) . . . . ?
F22 S5 C48 C49 132.8(7) . . . . ?
F23 S5 C48 C47 -135.8(7) . . . . ?
F23 S5 C48 C49 42.9(8) . . . . ?
F24 S5 C48 C47 134.3(7) . . . . ?
F24 S5 C48 C49 -47.1(8) . . . . ?
F26 S6 C50 C49 48.4(8) . . . . ?
F26 S6 C50 C51 -132.2(7) . . . . ?
F27 S6 C50 C49 -41.5(8) . . . . ?
F27 S6 C50 C51 138.0(7) . . . . ?
F28 S6 C50 C49 -130.9(8) . . . . ?
F28 S6 C50 C51 48.6(7) . . . . ?
F29 S6 C50 C49 139.3(8) . . . . ?
F29 S6 C50 C51 -41.2(8) . . . . ?
F31 S7 C54 C53 48.6(7) . . . . ?
F31 S7 C54 C55 -130.4(7) . . . . ?
F32 S7 C54 C53 -42.3(7) . . . . ?
F32 S7 C54 C55 138.6(7) . . . . ?
F33 S7 C54 C53 -132.0(7) . . . . ?
F33 S7 C54 C55 48.9(8) . . . . ?
F34 S7 C54 C53 137.2(7) . . . . ?
F34 S7 C54 C55 -41.9(8) . . . . ?
F36 S8 C56 C55 46.0(8) . . . . ?
F36 S8 C56 C57 -135.9(7) . . . . ?
F37 S8 C56 C55 -42.9(8) . . . . ?
F37 S8 C56 C57 135.3(7) . . . . ?
F38 S8 C56 C55 -133.4(8) . . . . ?
F38 S8 C56 C57 44.7(7) . . . . ?
F39 S8 C56 C55 136.3(8) . . . . ?
F39 S8 C56 C57 -45.6(7) . . . . ?
C34 C35 C36 S1 178.6(6) . . . . ?
C34 C35 C36 C37 -1.8(14) . . . . ?
C35 C34 C39 C38 0.6(12) . . . . ?
C35 C34 B1 C40 81.9(9) . . . . ?
C35 C34 B1 C46 -39.9(10) . . . . ?
C35 C34 B1 C52 -156.5(7) . . . . ?
C35 C36 C37 C38 1.8(14) . . . . ?
C36 C37 C38 S2 -178.6(7) . . . . ?
C36 C37 C38 C39 -0.7(14) . . . . ?
C37 C38 C39 C34 -0.4(14) . . . . ?
C39 C34 C35 C36 0.5(12) . . . . ?
C39 C34 B1 C40 -91.2(9) . . . . ?
C39 C34 B1 C46 147.0(8) . . . . ?
C39 C34 B1 C52 30.4(11) . . . . ?
C40 C41 C42 S3 -176.9(7) . . . . ?
C40 C41 C42 C43 1.5(15) . . . . ?
C41 C40 C45 C44 -1.0(13) . . . . ?
C41 C40 B1 C34 -83.1(9) . . . . ?
C41 C40 B1 C46 37.8(11) . . . . ?
C41 C40 B1 C52 155.0(8) . . . . ?
C41 C42 C43 C44 -2.0(15) . . . . ?
C42 C43 C44 S4 -179.7(7) . . . . ?
C42 C43 C44 C45 1.1(14) . . . . ?
C43 C44 C45 C40 0.4(13) . . . . ?
C45 C40 C41 C42 0.1(13) . . . . ?
C45 C40 B1 C34 86.0(9) . . . . ?
C45 C40 B1 C46 -153.2(8) . . . . ?
C45 C40 B1 C52 -35.9(11) . . . . ?
C46 C47 C48 S5 179.4(6) . . . . ?
C46 C47 C48 C49 0.9(13) . . . . ?
C47 C46 C51 C50 1.9(12) . . . . ?
C47 C46 B1 C34 -37.7(10) . . . . ?
C47 C46 B1 C40 -153.6(7) . . . . ?
C47 C46 B1 C52 84.3(9) . . . . ?
C47 C48 C49 C50 0.4(14) . . . . ?
C48 C49 C50 S6 178.9(7) . . . . ?
C48 C49 C50 C51 -0.5(13) . . . . ?
C49 C50 C51 C46 -0.6(13) . . . . ?
C51 C46 C47 C48 -2.0(12) . . . . ?
C51 C46 B1 C34 150.1(7) . . . . ?
C51 C46 B1 C40 34.2(11) . . . . ?
C51 C46 B1 C52 -87.9(9) . . . . ?
C52 C53 C54 S7 -178.6(6) . . . . ?
C52 C53 C54 C55 0.4(13) . . . . ?
C53 C52 C57 C56 -2.5(12) . . . . ?
C53 C52 B1 C34 36.5(10) . . . . ?
C53 C52 B1 C40 152.8(7) . . . . ?
C53 C52 B1 C46 -84.6(9) . . . . ?
C53 C54 C55 C56 -3.6(13) . . . . ?
C54 C55 C56 S8 -178.3(7) . . . . ?
C54 C55 C56 C57 3.7(13) . . . . ?
C55 C56 C57 C52 -0.7(13) . . . . ?
C57 C52 C53 C54 2.7(12) . . . . ?
C57 C52 B1 C34 -149.3(8) . . . . ?
C57 C52 B1 C40 -33.1(11) . . . . ?
C57 C52 B1 C46 89.5(9) . . . . ?
B1 C34 C35 C36 -172.9(8) . . . . ?
B1 C34 C39 C38 173.8(8) . . . . ?
B1 C40 C41 C42 169.6(8) . . . . ?
B1 C40 C45 C44 -170.4(8) . . . . ?
B1 C46 C47 C48 -174.6(8) . . . . ?
B1 C46 C51 C50 174.3(8) . . . . ?
B1 C52 C53 C54 177.2(8) . . . . ?
B1 C52 C57 C56 -176.9(8) . . . . ?
C1 C2 C3 C4 -71.7(11) . . . . ?
C1 C2 C3 C7 35.6(10) . . . . ?
C1 C6 C7 C3 58.0(10) . . . . ?
C2 C1 C6 C5 67.6(11) . . . . ?
C2 C1 C6 C7 -37.0(10) . . . . ?
C2 C3 C4 C5 69.2(12) . . . . ?
C2 C3 C7 C6 -57.3(10) . . . . ?
C3 C4 C5 C6 2.2(12) . . . . ?
C4 C3 C7 C6 56.8(10) . . . . ?
C4 C5 C6 C1 -71.5(11) . . . . ?
C4 C5 C6 C7 33.0(11) . . . . ?
C5 C6 C7 C3 -54.1(10) . . . . ?
C6 C1 C2 Rh1 -125.0(8) . . . . ?
C6 C1 C2 C3 1.6(11) . . . . ?
C7 C3 C4 C5 -37.9(11) . . . . ?

_shelx_res_file                  
;
TITL 20133_a.res in P2(1)/n
    20133.res
    created by SHELXL-2018/3 at 16:04:24 on 03-Dec-2021
REM Old TITL 20133 in P2(1)/n
REM SHELXT solution in P2(1)/n: R1 0.191, Rweak 0.010, Alpha 0.066
REM <I/s> 0.428 for 442 systematic absences, Orientation as input
REM Formula found by SHELXT: C58 F40 P S9 Rh
CELL 1.54184 19.4479 19.0194 20.1725 90 91.572 90
ZERR 4 0.0009 0.001 0.0007 0 0.004 0
LATT 1
SYMM 0.5-X,0.5+Y,0.5-Z
SFAC C H B F P S Rh
UNIT 228 288 4 160 8 32 4

L.S. 50 0 0
PLAN  1
SIZE 0.112 0.123 0.13
TEMP -163(2)
CONF
BOND
list 4
MORE -1
BOND $H
fmap 2 53
acta
OMIT 0 9 1
OMIT 2 7 3
OMIT 3 2 2
OMIT 1 11 1
OMIT 0 1 3
OMIT 1 2 4
OMIT 3 2 4
REM <olex2.extras>
REM <HklSrc "%.\\20133.hkl">
REM </olex2.extras>

WGHT    0.093600   61.320198
FVAR       0.07194
RH1   7    0.506957    0.789563    0.753641    11.00000    0.03955    0.02995 =
         0.02832   -0.00064    0.00159   -0.00037
P1    5    0.482516    0.702451    0.819513    11.00000    0.03018    0.03363 =
         0.02554    0.00137    0.00202   -0.00035
P2    5    0.516219    0.708728    0.676721    11.00000    0.02844    0.03244 =
         0.02655   -0.00233    0.00215   -0.00145
C8    1    0.499890    0.617729    0.779293    11.00000    0.03076    0.03714 =
         0.04150   -0.00177    0.00313    0.00320
AFIX  23
H8A   2    0.548208    0.603949    0.789023    11.00000   -1.20000
H8B   2    0.469747    0.581197    0.797945    11.00000   -1.20000
AFIX   0
C9    1    0.487564    0.621234    0.703736    11.00000    0.03841    0.03470 =
         0.03630    0.00198    0.00021   -0.00237
AFIX  23
H9A   2    0.438145    0.614551    0.692400    11.00000   -1.20000
H9B   2    0.514085    0.583988    0.681587    11.00000   -1.20000
AFIX   0
C10   1    0.536322    0.708323    0.895433    11.00000    0.02807    0.04540 =
         0.03013    0.00428    0.00080    0.00442
AFIX  13
H10   2    0.522990    0.752950    0.917926    11.00000   -1.20000
AFIX   0
C11   1    0.613572    0.715496    0.880012    11.00000    0.03243    0.06085 =
         0.03400    0.01136    0.00132   -0.00642
AFIX  23
H11A  2    0.630529    0.670959    0.861013    11.00000   -1.20000
H11B  2    0.619869    0.753309    0.847003    11.00000   -1.20000
AFIX   0
C12   1    0.654701    0.732838    0.943915    11.00000    0.03233    0.06506 =
         0.04612   -0.00669   -0.00729   -0.00942
AFIX  23
H12A  2    0.704234    0.735802    0.934182    11.00000   -1.20000
H12B  2    0.639996    0.779136    0.960912    11.00000   -1.20000
AFIX   0
C13   1    0.643923    0.677647    0.995797    11.00000    0.03383    0.08686 =
         0.03787    0.00792   -0.00486   -0.00259
AFIX  23
H13A  2    0.668642    0.691561    1.037303    11.00000   -1.20000
H13B  2    0.663654    0.632590    0.980752    11.00000   -1.20000
AFIX   0
C14   1    0.567736    0.667099    1.009837    11.00000    0.03911    0.08367 =
         0.03767    0.02314   -0.00580   -0.00840
AFIX  23
H14A  2    0.549072    0.710554    1.029501    11.00000   -1.20000
H14B  2    0.562768    0.628552    1.042336    11.00000   -1.20000
AFIX   0
C15   1    0.526567    0.649195    0.946097    11.00000    0.03338    0.06296 =
         0.04373    0.01633    0.00374   -0.00649
AFIX  23
H15A  2    0.477196    0.644276    0.955893    11.00000   -1.20000
H15B  2    0.542834    0.604052    0.927788    11.00000   -1.20000
AFIX   0
C16   1    0.392153    0.698551    0.847698    11.00000    0.02367    0.03486 =
         0.03389    0.00314    0.00051   -0.00230
AFIX  13
H16   2    0.385814    0.652119    0.869971    11.00000   -1.20000
AFIX   0
C17   1    0.377148    0.755432    0.897968    11.00000    0.03787    0.04378 =
         0.04191   -0.00191   -0.00548    0.00513
AFIX  23
H17A  2    0.386865    0.802092    0.878591    11.00000   -1.20000
H17B  2    0.407644    0.749204    0.937637    11.00000   -1.20000
AFIX   0
C18   1    0.301818    0.752494    0.918465    11.00000    0.03215    0.06430 =
         0.04333   -0.01130    0.00351    0.00897
AFIX  23
H18A  2    0.293398    0.707589    0.941698    11.00000   -1.20000
H18B  2    0.292852    0.791355    0.949714    11.00000   -1.20000
AFIX   0
C19   1    0.252996    0.758417    0.859166    11.00000    0.03105    0.05241 =
         0.05212   -0.01074   -0.00361    0.00534
AFIX  23
H19A  2    0.204953    0.754951    0.873838    11.00000   -1.20000
H19B  2    0.258867    0.804727    0.837639    11.00000   -1.20000
AFIX   0
C20   1    0.266908    0.700925    0.810435    11.00000    0.03541    0.07187 =
         0.05266   -0.01543   -0.00819    0.00135
AFIX  23
H20A  2    0.236027    0.706705    0.770977    11.00000   -1.20000
H20B  2    0.256629    0.654911    0.830857    11.00000   -1.20000
AFIX   0
C21   1    0.342165    0.701501    0.788604    11.00000    0.03494    0.04847 =
         0.03407   -0.00587   -0.00365    0.00365
AFIX  23
H21A  2    0.350157    0.660640    0.759403    11.00000   -1.20000
H21B  2    0.350695    0.744760    0.762803    11.00000   -1.20000
AFIX   0
C22   1    0.604936    0.697420    0.648096    11.00000    0.02665    0.04249 =
         0.03345    0.00151    0.00171   -0.00442
AFIX  13
H22   2    0.602081    0.672177    0.604622    11.00000   -1.20000
AFIX   0
C23   1    0.652349    0.654545    0.694693    11.00000    0.04529    0.04885 =
         0.04836    0.01105    0.00432    0.00706
AFIX  23
H23A  2    0.655542    0.677602    0.738669    11.00000   -1.20000
H23B  2    0.632906    0.606928    0.700647    11.00000   -1.20000
AFIX   0
C24   1    0.724146    0.648755    0.665978    11.00000    0.03900    0.05260 =
         0.06371    0.00773    0.00478    0.01218
AFIX  23
H24A  2    0.754664    0.622774    0.697500    11.00000   -1.20000
H24B  2    0.721272    0.621704    0.624064    11.00000   -1.20000
AFIX   0
C25   1    0.755097    0.720905    0.652621    11.00000    0.02839    0.06212 =
         0.05732   -0.00910   -0.00166    0.00079
AFIX  23
H25A  2    0.762227    0.746161    0.695169    11.00000   -1.20000
H25B  2    0.800532    0.714895    0.632395    11.00000   -1.20000
AFIX   0
C26   1    0.708965    0.764645    0.606613    11.00000    0.03687    0.06079 =
         0.08379    0.03041    0.00739   -0.00241
AFIX  23
H26A  2    0.705890    0.742355    0.562282    11.00000   -1.20000
H26B  2    0.728857    0.812194    0.601551    11.00000   -1.20000
AFIX   0
C27   1    0.636280    0.770467    0.635443    11.00000    0.03085    0.04465 =
         0.07356    0.00558    0.00293    0.00117
AFIX  23
H27A  2    0.639058    0.797062    0.677619    11.00000   -1.20000
H27B  2    0.605927    0.796824    0.604057    11.00000   -1.20000
AFIX   0
C28   1    0.466243    0.729414    0.600200    11.00000    0.02757    0.04188 =
         0.02766    0.00115   -0.00016   -0.00293
AFIX  13
H28   2    0.487817    0.772150    0.580731    11.00000   -1.20000
AFIX   0
C29   1    0.467694    0.671649    0.546252    11.00000    0.04049    0.06371 =
         0.02861   -0.00598   -0.00493    0.00544
AFIX  23
H29A  2    0.515921    0.659324    0.536882    11.00000   -1.20000
H29B  2    0.444342    0.628852    0.562186    11.00000   -1.20000
AFIX   0
C30   1    0.430926    0.698616    0.482267    11.00000    0.03355    0.06469 =
         0.03250   -0.00526   -0.00258   -0.00234
AFIX  23
H30A  2    0.456791    0.739048    0.464678    11.00000   -1.20000
H30B  2    0.430718    0.660938    0.448402    11.00000   -1.20000
AFIX   0
C31   1    0.357171    0.721164    0.494453    11.00000    0.03434    0.06219 =
         0.03303    0.00242   -0.00596   -0.00676
AFIX  23
H31A  2    0.329547    0.679574    0.506457    11.00000   -1.20000
H31B  2    0.336697    0.741615    0.453324    11.00000   -1.20000
AFIX   0
C32   1    0.355138    0.775766    0.550620    11.00000    0.03044    0.05764 =
         0.04273   -0.00784   -0.00472    0.01052
AFIX  23
H32A  2    0.377997    0.819469    0.536213    11.00000   -1.20000
H32B  2    0.306656    0.787208    0.559783    11.00000   -1.20000
AFIX   0
C33   1    0.390667    0.748998    0.613880    11.00000    0.02696    0.05370 =
         0.03272   -0.00168   -0.00435    0.00006
AFIX  23
H33A  2    0.366050    0.707176    0.630283    11.00000   -1.20000
H33B  2    0.389491    0.785820    0.648518    11.00000   -1.20000
AFIX   0

S1    6    0.624159    0.430887    0.927656    11.00000    0.03806    0.04088 =
         0.03404   -0.01265    0.00375   -0.01258
S2    6    0.727057    0.401153    0.677785    11.00000    0.04132    0.05965 =
         0.03797   -0.00158    0.00782   -0.02311
S3    6    0.307828    0.453191    0.824940    11.00000    0.05681    0.06839 =
         0.04111   -0.00192    0.00476    0.03410
S4    6    0.378247    0.431391    0.564031    11.00000    0.04124    0.03565 =
         0.03627    0.00697    0.00251    0.01281
S5    6    0.580207    0.097771    0.953872    11.00000    0.03839    0.03972 =
         0.03801    0.01554   -0.01008   -0.00439
S6    6    0.305245    0.114893    0.882711    11.00000    0.02846    0.04076 =
         0.04879    0.00280    0.00180   -0.01058
S7    6    0.674701    0.086525    0.636028    11.00000    0.03431    0.03861 =
         0.04470   -0.00294    0.00159    0.01560
S8    6    0.407898    0.105586    0.539131    11.00000    0.04297    0.03867 =
         0.03539   -0.01309   -0.01272    0.00075
F1    4    0.618563    0.356429    0.963072    11.00000    0.05867    0.05675 =
         0.02862   -0.00342    0.00064   -0.01192
F2    4    0.543303    0.439036    0.928902    11.00000    0.03600    0.04948 =
         0.04964   -0.02093    0.01031   -0.00615
F3    4    0.629974    0.507515    0.897921    11.00000    0.03749    0.03398 =
         0.06208   -0.01552    0.00646   -0.01005
F4    4    0.705325    0.425259    0.932377    11.00000    0.03453    0.06800 =
         0.03647   -0.01124   -0.00821   -0.00656
F5    4    0.626999    0.464919    0.998901    11.00000    0.05774    0.06489 =
         0.04747   -0.02986    0.01331   -0.02673
F6    4    0.787969    0.393371    0.731111    11.00000    0.02979    0.09002 =
         0.05471   -0.00589    0.00459   -0.02248
F7    4    0.722937    0.482085    0.694222    11.00000    0.07154    0.05240 =
         0.05223    0.00323    0.00766   -0.03044
F8    4    0.670357    0.411842    0.620862    11.00000    0.06903    0.08101 =
         0.03516    0.01557    0.00092   -0.03002
F9    4    0.735392    0.321501    0.657080    11.00000    0.04872    0.06840 =
         0.05863   -0.01765    0.02286   -0.01434
F10   4    0.783257    0.420063    0.625227    11.00000    0.07234    0.08634 =
         0.04959   -0.00848    0.02327   -0.04047
F11   4    0.371575    0.453083    0.873766    11.00000    0.10089    0.10044 =
         0.04819   -0.02492   -0.01933    0.06248
F12   4    0.328470    0.529388    0.798203    11.00000    0.10720    0.04232 =
         0.07387   -0.01333    0.01428    0.02792
F13   4    0.240388    0.456093    0.779704    11.00000    0.04309    0.12456 =
         0.06073    0.01626    0.01519    0.04708
F14   4    0.283144    0.380211    0.853500    11.00000    0.06912    0.10764 =
         0.06443    0.00547    0.03403    0.03398
F15   4    0.266236    0.490766    0.880280    11.00000    0.11463    0.13272 =
         0.04783   -0.00351    0.00912    0.08957
F16   4    0.459331    0.430792    0.556836    11.00000    0.04033    0.04352 =
         0.04575    0.01582    0.01219    0.01244
F17   4    0.382316    0.511680    0.586614    11.00000    0.05351    0.03549 =
         0.05593    0.01173    0.00590    0.01661
F18   4    0.297348    0.434158    0.565414    11.00000    0.03863    0.05741 =
         0.04392    0.00557   -0.00753    0.01501
F19   4    0.374939    0.353492    0.535956    11.00000    0.06180    0.04911 =
         0.03136    0.00050   -0.00481    0.01322
F20   4    0.371967    0.457973    0.489782    11.00000    0.07008    0.05878 =
         0.03801    0.01736    0.00172    0.01812
F21   4    0.616222    0.172341    0.961574    11.00000    0.04280    0.04687 =
         0.03967    0.01027   -0.01868   -0.01522
F22   4    0.625669    0.081834    0.891695    11.00000    0.03709    0.03793 =
         0.05809    0.01501   -0.00755    0.01329
F23   4    0.549076    0.020377    0.949264    11.00000    0.05123    0.03794 =
         0.06349    0.02459   -0.01012   -0.00420
F24   4    0.539159    0.111048    1.019991    11.00000    0.05451    0.05933 =
         0.03221    0.00841   -0.01074   -0.01663
F25   4    0.640309    0.066232    0.998867    11.00000    0.04942    0.07621 =
         0.05893    0.02619   -0.02546   -0.00520
F26   4    0.309694    0.127559    0.960197    11.00000    0.04738    0.07383 =
         0.04879   -0.01064    0.01554   -0.02463
F27   4    0.326566    0.035654    0.894017    11.00000    0.03417    0.04290 =
         0.05992    0.01222   -0.00456   -0.01320
F28   4    0.295224    0.099402    0.805823    11.00000    0.03719    0.04283 =
         0.05122    0.00282   -0.00887   -0.01586
F29   4    0.277658    0.192299    0.871030    11.00000    0.02779    0.04480 =
         0.08848    0.00970    0.01190   -0.00263
F30   4    0.227948    0.091323    0.890626    11.00000    0.03044    0.06045 =
         0.07636    0.00622    0.00698   -0.01372
F31   4    0.673691    0.070197    0.713197    11.00000    0.04005    0.04854 =
         0.04343   -0.00116   -0.00808    0.02032
F32   4    0.710542    0.159670    0.649961    11.00000    0.02995    0.05017 =
         0.07767   -0.00095    0.00199    0.01165
F33   4    0.680788    0.099465    0.558619    11.00000    0.04775    0.07124 =
         0.05176    0.00466    0.01723    0.02771
F34   4    0.645343    0.010327    0.622717    11.00000    0.05913    0.03471 =
         0.05858   -0.01103   -0.00076    0.01959
F35   4    0.748507    0.052343    0.635639    11.00000    0.04141    0.06414 =
         0.06874    0.00007   -0.00200    0.02844
F36   4    0.428262    0.025205    0.546748    11.00000    0.06042    0.03037 =
         0.04449   -0.00860   -0.01175   -0.00596
F37   4    0.457803    0.110762    0.477665    11.00000    0.06622    0.04963 =
         0.03106   -0.00877   -0.00790    0.00213
F38   4    0.383532    0.184308    0.527128    11.00000    0.05375    0.04948 =
         0.04993   -0.00884   -0.02539    0.02030
F39   4    0.354723    0.097554    0.595935    11.00000    0.03786    0.06519 =
         0.05872   -0.02592   -0.00821   -0.01205
F40   4    0.348774    0.082257    0.488190    11.00000    0.06192    0.06987 =
         0.05634   -0.02749   -0.03206    0.00151
C34   1    0.563145    0.312205    0.768548    11.00000    0.01922    0.01236 =
         0.03332    0.00239   -0.00608    0.00404
C35   1    0.569135    0.342940    0.830984    11.00000    0.02504    0.02430 =
         0.02553    0.00128    0.00068    0.00082
AFIX  43
H35   2    0.537461    0.330534    0.864047    11.00000   -1.20000
AFIX   0
C36   1    0.619635    0.390513    0.845521    11.00000    0.03474    0.02139 =
         0.02758   -0.00135   -0.00208   -0.00300
C37   1    0.668154    0.409205    0.800285    11.00000    0.02491    0.02689 =
         0.03397    0.00103   -0.00441   -0.00491
AFIX  43
H37   2    0.703883    0.441462    0.811591    11.00000   -1.20000
AFIX   0
C38   1    0.663151    0.380028    0.739201    11.00000    0.02887    0.02801 =
         0.02899    0.00511    0.00280   -0.00612
C39   1    0.611419    0.331915    0.721996    11.00000    0.02737    0.02756 =
         0.02687    0.00085   -0.00508   -0.00090
AFIX  43
H39   2    0.609052    0.312564    0.678578    11.00000   -1.20000
AFIX   0
C40   1    0.436091    0.319331    0.728801    11.00000    0.02548    0.02400 =
         0.03223   -0.00146   -0.00150   -0.00119
C41   1    0.397433    0.351928    0.777583    11.00000    0.02734    0.03893 =
         0.02740   -0.00236   -0.00161    0.00511
AFIX  43
H41   2    0.400333    0.335902    0.822176    11.00000   -1.20000
AFIX   0
C42   1    0.354378    0.408466    0.760035    11.00000    0.03138    0.03948 =
         0.03761   -0.00793    0.00456    0.01405
C43   1    0.346419    0.433505    0.696253    11.00000    0.02852    0.02883 =
         0.04028    0.00515   -0.00872    0.00979
AFIX  43
H43   2    0.315805    0.470944    0.685376    11.00000   -1.20000
AFIX   0
C44   1    0.385723    0.400880    0.648731    11.00000    0.03020    0.02816 =
         0.03010    0.00264   -0.00109    0.00192
C45   1    0.429749    0.345193    0.664517    11.00000    0.01965    0.01677 =
         0.03463   -0.00537    0.00304   -0.00324
AFIX  43
H45   2    0.455981    0.324475    0.630610    11.00000   -1.20000
AFIX   0
C46   1    0.475955    0.211593    0.812220    11.00000    0.02385    0.01872 =
         0.02846   -0.00567   -0.00017   -0.00064
C47   1    0.527949    0.182213    0.853289    11.00000    0.02225    0.02616 =
         0.02668   -0.00104   -0.00239   -0.00477
AFIX  43
H47   2    0.574685    0.194679    0.847375    11.00000   -1.20000
AFIX   0
C48   1    0.510781    0.135054    0.902374    11.00000    0.02836    0.02444 =
         0.03026    0.00075   -0.00301   -0.00539
C49   1    0.443773    0.113715    0.913313    11.00000    0.03362    0.03553 =
         0.02966   -0.00125    0.00280   -0.00690
AFIX  43
H49   2    0.433277    0.081466    0.947546    11.00000   -1.20000
AFIX   0
C50   1    0.393546    0.141554    0.872195    11.00000    0.02457    0.02789 =
         0.03492   -0.00445   -0.00195   -0.00419
C51   1    0.408430    0.189480    0.822008    11.00000    0.02568    0.02835 =
         0.03113   -0.00313   -0.00263   -0.00499
AFIX  43
H51   2    0.372213    0.207230    0.794225    11.00000   -1.20000
AFIX   0
C52   1    0.512025    0.206093    0.689577    11.00000    0.02621    0.02311 =
         0.02221   -0.00154   -0.00087   -0.00169
C53   1    0.576612    0.175085    0.685252    11.00000    0.02511    0.02421 =
         0.02387   -0.00222    0.00009    0.00263
AFIX  43
H53   2    0.612099    0.188252    0.716092    11.00000   -1.20000
AFIX   0
C54   1    0.590281    0.125917    0.637478    11.00000    0.02483    0.03603 =
         0.03203    0.01083    0.00136    0.01149
C55   1    0.540851    0.104556    0.590521    11.00000    0.04393    0.02234 =
         0.02614   -0.00155    0.00206    0.00784
AFIX  43
H55   2    0.551387    0.072514    0.556129    11.00000   -1.20000
AFIX   0
C56   1    0.475984    0.132196    0.596447    11.00000    0.03229    0.02843 =
         0.02362   -0.00413   -0.00626    0.00182
C57   1    0.461205    0.182609    0.644930    11.00000    0.02484    0.02248 =
         0.02479   -0.00200   -0.00525   -0.00150
AFIX  43
H57   2    0.415895    0.200934    0.647283    11.00000   -1.20000
AFIX   0
B1    3    0.496712    0.262100    0.749672    11.00000    0.01847    0.02325 =
         0.02738    0.00360   -0.00042    0.00710

C1    1    0.523409    0.903363    0.803901    11.00000    0.06041    0.03018 =
         0.04640   -0.00122   -0.01491   -0.00106
AFIX  23
H1A   2    0.505207    0.856401    0.815266    11.00000   -1.20000
H1B   2    0.565006    0.913050    0.831797    11.00000   -1.20000
AFIX   0
C2    1    0.539546    0.908561    0.726866    11.00000    0.04869    0.04052 =
         0.05097   -0.00249   -0.00285   -0.00822
AFIX  23
H2A   2    0.588723    0.919152    0.720241    11.00000   -1.20000
H2B   2    0.527433    0.864310    0.703490    11.00000   -1.20000
AFIX   0
C3    1    0.494424    0.968258    0.703082    11.00000    0.05628    0.03813 =
         0.04901    0.01056   -0.00517   -0.00119
AFIX  13
H3    2    0.509814    0.990679    0.661174    11.00000   -1.20000
AFIX   0
C4    1    0.420246    0.946409    0.701130    11.00000    0.05382    0.04578 =
         0.06152    0.01286   -0.00289   -0.00403
AFIX  23
H4A   2    0.413970    0.901332    0.677180    11.00000   -1.20000
H4B   2    0.391027    0.982717    0.679292    11.00000   -1.20000
AFIX   0
C5    1    0.402772    0.938483    0.774630    11.00000    0.05550    0.04509 =
         0.05876   -0.00913   -0.00352    0.00379
AFIX  23
H5A   2    0.390148    0.889332    0.784921    11.00000   -1.20000
H5B   2    0.364253    0.969795    0.786220    11.00000   -1.20000
AFIX   0
C6    1    0.469503    0.959928    0.812197    11.00000    0.05903    0.04647 =
         0.04655   -0.00121   -0.00366    0.00897
AFIX  13
H6    2    0.463368    0.976152    0.858816    11.00000   -1.20000
AFIX   0
C7    1    0.497312    1.017448    0.763496    11.00000    0.06903    0.03003 =
         0.06346    0.00441    0.00225    0.00402
AFIX  23
H7A   2    0.466193    1.058415    0.758532    11.00000   -1.20000
H7B   2    0.544581    1.033152    0.775429    11.00000   -1.20000
AFIX   0
HKLF 4


REM  20133_a.res in P2(1)/n
REM wR2 = 0.2587, GooF = S = 1.070, Restrained GooF = 1.070 for all data
REM R1 = 0.0865 for 8569 Fo > 4sig(Fo) and 0.1385 for all 13926 data
REM 982 parameters refined using 0 restraints

END

WGHT      0.0938     60.9502

REM Highest difference peak  1.681,  deepest hole -0.649,  1-sigma level  0.183
Q1    1   0.3213  0.0782  0.8601  11.00000  0.05    1.68
;
_shelx_res_checksum              62562
_olex2_submission_special_instructions 'No special instructions were received'
_oxdiff_exptl_absorpt_empirical_details 
;
Empirical correction (ABSPACK) includes:
- Absorption correction using spherical harmonics
- Frame scaling
- Detector area scaling
;
_oxdiff_exptl_absorpt_empirical_full_max 2.969
_oxdiff_exptl_absorpt_empirical_full_min 0.576
